# Supplementary material for: Exploring the impact of inoculum dose on host immunity and morbidity to inform model-based vaccine design
Source: PLoS Comput Biol. 2018 Oct 1;14(10):e1006505. doi: 10.1371/journal.pcbi.1006505 (PMC6181424; doi:10.1371/journal.pcbi.1006505)
Supplement: S1 Code — (ZIP) [file pcbi.1006505.s002.zip]

Archive with 16 entries (16 files):
- HPIV data/fit-hpiv-model.R
- HPIV data/hpivequations.R
- HPIV data/ottolini96.csv
- HPIV data/plot-hpiv-results.R
- HPIV data/simulate-hpiv-model.R
- IAV data/fit-iav-model.R
- IAV data/ginsberg52.csv
- IAV data/iavequations.R
- IAV data/plot-iav-results.R
- IAV data/simulate-iav-model.R
- IAV vaccine/iavvaccineequations.R
- IAV vaccine/plot-iavvaccine-results.R
- IAV vaccine/simulate-iavvaccine-model.R
- other scripts/hayden98data.csv
- other scripts/morbidity-fit.R
- other scripts/plot-protect-morbidity-ratio.R
