# Supplementary material for: Exploring the impact of inoculum dose on host immunity and morbidity to inform model-based vaccine design
Source: PLoS Comput Biol. 2018 Oct 1;14(10):e1006505. doi: 10.1371/journal.pcbi.1006505 (PMC6181424; doi:10.1371/journal.pcbi.1006505)
Supplement: S1 Code — (ZIP) [file pcbi.1006505.s002.zip › HPIV data/fit-hpiv-model.R]

##################################################################################
#fitting virus load and Ab/B-cell data for HPIV infections at different inoculum loads
##################################################################################
rm(list=ls()) #this clears the workspace to make sure no leftover variables are floating around. Not strictly needed
graphics.off(); #close all graphics windows
library(deSolve)  #loads ODE solver package
library(nloptr) #for fitting
library(beepr) #to get a sound at the end
library(snow) #for parallel computing
library(dplyr) #for data prep

source('hpivequations.R') #source/initialize function containing the model

###################################################################
#function that fits the ODE model to data
###################################################################
fitfunction <- function(pars.all,parnames)
{
    
    names(pars.all)=parnames; #nloptr strips names from parameters, need to re-assign
    pars.ode=10^(pars.all); #in SSR framework, there are no statistical parameters that need fitting - transform all back to exponential since we fit in log space
    
    Fobject=rep(0,vnmax);
    virus.data=NULL;
    virus.model=NULL;
    ab.model=NULL;
    
    allvirus_data = NULL;
    allab_data = NULL;
    allvirus_model = NULL;
    allab_model = NULL;
    
    dvec=sort(unique(data$Dose),decreasing=TRUE)    
    
    for (nn in 1:vnmax) #loop over 5 inoculum doses - from high to low
    {

        timevirdata <- data %>% filter(Dose==dvec[nn] & !is.na(LogVirusLoad) ) %>% select(HoursPI) %>% unlist()  %>% as.numeric()
        virusdata <- data %>% filter(Dose==dvec[nn] & !is.na(LogVirusLoad) ) %>% select(LogVirusLoad) %>% unlist()  %>% as.numeric()

        timeabdata <- data %>% filter(Dose==dvec[nn] & !is.na(Antibodies) ) %>% select(HoursPI) %>% unlist()  %>% as.numeric()
        abdata <- data %>% filter(Dose==dvec[nn] & !is.na(Antibodies) ) %>% select(Antibodies) %>% unlist()  %>% as.numeric()
        
        allvirus_data = c(allvirus_data, virusdata)        
        allab_data = c(allab_data, abdata)        
    
         
        t.int.vec=c(0,timevirdata,timeabdata); #vector for integration times - needed if we want to fit Ab
        Y0=c(U=U0, I=0, V=as.numeric(pars.ode[nn]), F=1, B=1, A=0, D=0)
        
        odestack=try(lsoda(Y0,t.int.vec,hpivequations,parms=pars.ode,atol=atolv,rtol=rtolv)); #
        if (length(odestack)==1) {cat('!!unresolvable integrator error - triggering early return from optimizer!!'); return(1e10) }
        
        #compute virus part
        vir.model.lin=odestack[match(timevirdata,odestack[,1]),vpos+1]; #extract values for virus load at time points corresponding to experimental measurements
        vir.model=log10(pmax(eps,vir.model.lin)); #convert to log scale. prevent potential negative entries by setting them to a small number (eps).
        #for censored data, set difference to zero if model prediction is lower than censored value/level of detection
        vir.model[(virusdata<=Vmin & (virusdata - vir.model)>0)]=Vmin
        allvirus_model = c(allvirus_model, vir.model)        
        
        ab.model=odestack[match(timeabdata,odestack[,1]),apos+1];
        allab_model = c(allab_model, ab.model)        
        
                
        if (ploton==1) #diagnostic plotting
        {
            if (nn==1)
            {
                plot(timevirdata,10^virusdata,type='p',lty=1,ylab="Virus load",xlab="days p.i.",log="y",xlim=c(0,max(t.int.vec)),ylim=c(1e-2,1e18),col=mycol[nn],pch=mypch[nn],bg=mycol[nn]);
            }
            points(timevirdata,10^virusdata,lty=1,col=mycol[nn],pch=mypch[nn],bg=mycol[nn]);
            lines(odestack[,1],odestack[,vpos+1],col=mycol[nn],lty=2,lwd=2)  #virus
            
            #lines(odestack[,1],odestack[,fpos+1],col=mycol[nn],lty=2,lwd=2)  #ifn - dashed
            #lines(odestack[,1],odestack[,bpos+1],col=mycol[nn],lty=3,lwd=2)  #B-cells - dotted
            
            if (nn>2) {points(timeabdata,abdata[nn-2],col=mycol[nn],pch=mypch[nn],bg=mycol[nn])}
            lines(odestack[,1],odestack[,apos+1],col=mycol[nn],lty=4)  #antibody - dash-dotted
        } #end plotting part
        

    } #end loop over all inoculum doses
    

    SSR.virus = sum( (allvirus_data-allvirus_model)^2 )
    #scaling model and data Ab levels to allow comparison
    ab.model.scaled = allab_model/max(allab_model)
    ab.data.scaled = allab_data/max(allab_data)
    SSR.ab=sum( (ab.data.scaled-ab.model.scaled)^2 )    

    Fobject = SSR.virus/var(allvirus_data)/length(allvirus_data) + SSR.ab/var(ab.data.scaled)/length(allab_data);

    browser()
  
    if (is.na(Fobject)) {Fobject=1e10}; #if something went wrong, e.g. because ODE solver messed up and returned nonsense leading to NA, we set Fobject to a really large number, otherwise optimizer might stop
    return(sum(Fobject))
} #end of fitting function


#############################################################
#wrapper function that runs parallel over different methods
#############################################################
outerfitfc <- function(solvertype) 
{
  #print(sprintf('Starting Scenario %d, Solver %d', scenario,solvertype));
  
  #check if we already have previous best fit estimates
  scind=nrow(previous.res); 

  if (length(scind)>0) #if previous results exist, use them, otherwise create random starting guess
  { 
    minind = which.min(previous.res[,"SSR"])
    p0 = log10(previous.res[minind, match(parnames,names(previous.res[minind,]))]);
  }
  else 
  {
    p0 = (logub+loglb)/2
  }  
 
  if (min(logub-p0)<0 | min(p0-loglb)<0) { print(sprintf('initial condition out of bound')); p0=pmax(pmin(logub,p0),loglb);  }  
  
  names(p0)=parnames;
  
  #nloptr global solvers
  if (solvertype==11)  {alg.name="NLOPT_GN_DIRECT";    }  
  if (solvertype==12) {alg.name="NLOPT_GN_CRS2_LM";     }
  if (solvertype==13) {  alg.name="NLOPT_GN_ISRES";     }
  if (solvertype==14) { alg.name="NLOPT_GN_MLSL_LDS";   }
  
  #nloptr local gradient-free solvers
  if (solvertype==21)      {         alg.name="NLOPT_LN_SBPLX"       }
  if (solvertype==22)         {        alg.name="NLOPT_LN_COBYLA"     }
  if (solvertype==23)        {        alg.name="NLOPT_LN_BOBYQA"      }     #constructs a quadratic approximation of the objective
  if (solvertype==24)      {         alg.name="NLOPT_LN_PRAXIS"        }
  if (solvertype==25)      {        alg.name="NLOPT_LN_NELDERMEAD";      }
  
  
  if (solvertype!=14) {fres <- nloptr(x0=p0,eval_f=fitfunction,lb=loglb,ub=logub,opts=list("algorithm"=alg.name,xtol_rel=xerr.general,maxeval=max.stps,maxtime=max.time,print_level=plevel),parnames=parnames)}
  if (solvertype==14) {fres <- nloptr(x0=p0,eval_f=fitfunction,lb=loglb,ub=logub,opts=list("algorithm"=alg.name,xtol_rel=xerr.global, maxeval=max.stps,maxtime=max.time,print_level=plevel,"local_opts"=list("algorithm"="NLOPT_LN_SBPLX",xtol_rel=xerr.local,maxeval=max.stps.local)),parnames=parnames) }
  
  if (solvertype>10) {fpar=10^(fres$solution); Obj.final=fres$objective; solverstatus=fres$status;}
  
  names(fpar) <- parnames
  
  if (length(scind)>0) #if previous fit exists, compute improvement in fit
  {
    improvement=(previous.res[scind,2]-Obj.final)/previous.res[scind,2]*100
  }
  else 
  {
    improvement=0
  }
  
  print(sprintf('Finished  using solver %s. SSR %f', alg.name, Obj.final));
  print(sprintf('Steps taken %d/%d. Solver status is %d (between 1-4 is good, see nlopt webpage for details)',fres$iterations,max.stps,fres$status));
  print(sprintf('Obj.Fct=%e; Percent improvement in fit: %f',Obj.final,improvement))
  
  resvector=c(solvertype,Obj.final,improvement,solverstatus,fpar)
  names(resvector) <-  matnames
  
  return(resvector)
  
} #finish function for each scenario


#################################
#main program
#################################
tstart=proc.time(); #capture current time to measure duration of process
eps=1e-12;

#if we plot
mycol=c('green','red','blue','black','orange')
mylty=c(1,2,3,4,5)
mypch=c(21,22,23,24,25)


#%%%%%%%%%%%%%%%%%%%%%%%%%%%%%%%
#data Ottolini 1996 J Gen Vir - lung virus
#5 different inoculum doses, sampled daily after infection for 8 days
#%%%%%%%%%%%%%%%%%%%%%%%%%%%%%%%%
rawdata=read.csv('ottolini96.csv') #data file needs to be in same directory as this script

data <- rawdata #no further cleaning needed

nobs = nrow(data) #number of data points
vnmax=5; #number of doses to consider - all being fit at the same time

U0=1e7; #number of cells - estimate/guess  
Vmin=2; #level of detection for virus in log10 units according to the authors

#done with data part
#%%%%%%%%%%%%%%%%%%%%%%%%%%%%%%%


#bounds on initial conditions
V1low=1e-5; V1high=10^5.5; #for V0
V2low=1e-5; V2high=10^4.5; #for V0
V3low=1e-5; V3high=10^3.5; #for V0
V4low=1e-5; V4high=10^2.5; #for V0
V5low=1e-5; V5high=10^1.5; #for V0


#bounds on parameters, all is in units of  HOURS
blow=1e-14; bhigh=1e-4; #cell infection rate
bplow=1e-14; bphigh=1e-4; #cell infection rate
plow=1e-10; phigh=1e10; #virus production rate

#clearance/decay rates
dIlow= 1/48; dIhigh= 1;  #rate of death of infected cells, i.e. inverse of life span of an infected cell 
dVlow=1e-2; dVhigh=1e3; #rate of virus clearance         
dAlow=1e-12; dAhigh=1e3;    #100 year lifespan is decay rate in hours of 1/(100*365*24)=1e-6       
Fmaxlow=1e3; Fmaxhigh=1e10;    

#various other parameters
gFlow=1e-2; gFhigh=1e6; #max growth rate of IFN
sFlow=1e-14; sFhigh=1e6; #strength of IFN effect on infected cells
kAlow=1e-12; kAhigh=1e1;
kAplow=1e-12; kAphigh=1e1;
rAlow=1e-4; rAhigh=1e3;
hVlow=2; hVhigh=18;
hFlow=1e-2; hFhigh=3;
gBlow=1e-10; gBhigh=1e10;


parnames=c('V1','V2','V3','V4','V5','b', 'p', 'dI', 'dV', 'dA', 'gF', 'sF', 'hV', 'hF' , 'kA', 'kAp', 'bp', 'Fmax', 'rA','gB');

parnames=c('V1','V2','V3','V4','V5',   'b','bp', 'kA', 'kAp', 'dI', 'dV', 'dA','p',    'gF', 'sF', 'hV', 'hF','Fmax', 'rA','gB');
lb=c(V1low,V2low,V3low,V4low,V5low,      blow,bplow,kAlow,kAplow, dIlow,dVlow,dAlow, plow,        gFlow,sFlow,hVlow,hFlow,Fmaxlow,rAlow,gBlow);
ub=c(V1high,V2high,V3high,V4high,V5high, bhigh,bphigh,kAhigh,kAhigh,dIhigh,dVhigh,dAhigh,phigh,  gFhigh,sFhigh,hVhigh,hFhigh,Fmaxhigh,rAhigh,gBhigh);


loglb=log10(lb); logub=log10(ub);

filename.load=paste("../resultfiles/hpiv-fit-results.Rdata",sep="");
filename.save=paste("../resultfiles/hpiv-fit-results.Rdata",sep="");

resmatrix=NULL;
load(filename.load);
previous.res=resmatrix;

upos=1; ipos=2; vpos=3; fpos=4; bpos=5; apos=6; dpos=7; #position/index for the different variables

#atolv=1e-14; rtolv=1e-14; #tolerances for ODE solver
atolv=1e-12; rtolv=1e-12; #tolerances for ODE solver


#solver types to run
#solvertype = c(21,22,23,24,25);
solvertype = rep(c(21,22,23,24,25),2);
#solvertype = c(21);
#solvertype = c(12,13,14,12,13,14);

#matrix containing all results
matnames=c('Solver','SSR','Improvement','Solverstatus',parnames)
resmatrix=matrix(0,nrow=length(solvertype),ncol=length(matnames))
colnames(resmatrix) <- matnames;

ploton=0;
plevel=0; #how much diagnostics to print to the screen. Should be 0 for real runs.
max.stps = 100; #max steps to take per optimizer iteration  - set to negative if we don't want to use this criterion. Used for both local and global solvers
max.time= 6 * 60*60 # runtime per scenario (in seconds, so 1*60*60 is 1 hour) - only one scenario/outer loop here
max.stps.local = 10000; #max steps taken by local solver if we do the combined global/local (i.e. solver 14)
xerr.global=1e-8; xerr.local=1e-5; #used for multi-start solver MLS
xerr.general=1e-6; #used for all other solvers

real.time.start=date(); #get current time to measure length of optimization for each strain
print(sprintf('Optimization started at %s ',real.time.start))

parallel.comp=1; #turn on or off parallel computing - not useful here, code is not parallelized
node.num=length(solvertype); #number of sockets/nodes to use for parallel computing
node.type=1; #choose socket/node type. 1 for SOCK (can be run locally), 2 for MPI

if (parallel.comp==0) #standard non-parallel run using 1 core
{
  node.num=1; #just for printing purposes below
  node.type=1;
  reslist <- lapply(solvertype, outerfitfc)   #reslist contains best fits for all strains and all models
}
if (parallel.comp==1) #using snow package to do parallel computing
{
  if (node.type==1) {clust <- makeCluster(node.num, type = "SOCK")}
  if (node.type==2) {clust <- makeCluster(node.num, type = "MPI")}
  clusterExport(clust,ls()) #make global variables available on each node/slave
  clusterEvalQ(clust, library(nloptr)) #load packages on each node
  clusterEvalQ(clust, library(deSolve))
  clusterEvalQ(clust, library(dplyr))
  reslist <- clusterApplyLB(clust, solvertype, outerfitfc)
  stopCluster(clust)
}


ct=1;
for (nn in 1:length(solvertype))
{
  
  ind=match(names(reslist[[ct]]),names(resmatrix[nn,]));
  resmatrix[nn,ind]=reslist[[ct]]
  ct=ct+1;
}
#save best fit parameter values and fitting diagnostics
save(resmatrix, file = filename.save);


real.time.stop=date();
tend=proc.time(); #capture current time
tdiff=tend-tstart;
runtime.minutes=tdiff[[3]]/60;

#print(resmatrix)
if (node.type==2) {mpi.quit() }

print(sprintf('Optimization ended at %s and took %f minutes using %d sockets with solver type %d',real.time.stop,tdiff[[3]]/60,node.num,solvertype));
#alarm(); Sys.sleep(0.5); alarm(); Sys.sleep(0.5); alarm(); #play alarm to signal end of run - doesn't work with R studio
#beep(); Sys.sleep(0.5); beep(); Sys.sleep(0.5); beep(); #crashes R Studio

###################################################################
#end main program
###################################################################
