# Supplementary material for: Exploring the impact of inoculum dose on host immunity and morbidity to inform model-based vaccine design
Source: PLoS Comput Biol. 2018 Oct 1;14(10):e1006505. doi: 10.1371/journal.pcbi.1006505 (PMC6181424; doi:10.1371/journal.pcbi.1006505)
Supplement: S1 Code — (ZIP) [file pcbi.1006505.s002.zip › HPIV data/ottolini96.csv]

Dose	HoursPI	LogVirusLoad	Antibodies
1e5.5	0.1	3.25189	NA
1e5.5	0.5	2.9884	NA
1e5.5	1	2.48367	NA
1e5.5	2	2.4428	NA
1e5.5	4	2.48241	NA
1e5.5	8	2.6148	NA
1e5.5	12	2.85843	NA
1e5.5	16	4.27125	NA
1e5.5	20	4.12522	NA
1e5.5	24	4.35548	NA
1e5.5	48	4.84932	NA
1e5.5	72	5.23288	NA
1e5.5	96	5.495915	NA
1e5.5	120	4.87671	NA
1e5.5	144	4.60274	NA
1e5.5	168	2.41096	NA
1e5.5	192	2	NA
1e5.5	240	2	NA
1e4.5	24	2.55556	NA
1e4.5	48	3.91667	NA
1e4.5	72	4.47222	NA
1e4.5	96	4.80556	NA
1e4.5	120	4.83333	NA
1e4.5	144	4.30556	NA
1e4.5	168	2.72222	NA
1e4.5	192	2	NA
1e4.5	240	2	NA
1e3.5	24	2.5013	NA
1e3.5	48	3.05818	NA
1e3.5	72	3.97569	NA
1e3.5	96	4.31027	NA
1e3.5	120	4.28423	NA
1e3.5	144	4.23097	NA
1e3.5	168	2.95282	NA
1e3.5	192	2	NA
1e3.5	240	2	NA
1e3.5	504	NA	214
1e2.5	24	2	NA
1e2.5	48	2.54545	NA
1e2.5	72	3.11818	NA
1e2.5	96	3.55455	NA
1e2.5	120	3.60909	NA
1e2.5	144	4.23636	NA
1e2.5	168	3.17273	NA
1e2.5	192	2	NA
1e2.5	240	2	NA
1e2.5	504	NA	163
1e1.5	24	2	NA
1e1.5	48	2	NA
1e1.5	72	2.07635	NA
1e1.5	96	2.27762	NA
1e1.5	120	3.22926	NA
1e1.5	144	3.70828	NA
1e1.5	168	3.40973	NA
1e1.5	192	2.38886	NA
1e1.5	240	2	NA
1e1.5	504	NA	23
