# Supplementary material for: Exploring the impact of inoculum dose on host immunity and morbidity to inform model-based vaccine design
Source: PLoS Comput Biol. 2018 Oct 1;14(10):e1006505. doi: 10.1371/journal.pcbi.1006505 (PMC6181424; doi:10.1371/journal.pcbi.1006505)
Supplement: S1 Code — (ZIP) [file pcbi.1006505.s002.zip › HPIV data/plot-hpiv-results.R]

###################################################
##a script that uses results produced by the accompanying R scripts and produces figures for the paper
##HPIV project
##written by Andreas Handel (ahandel@uga.edu), last change 9/1/17
###################################################
rm(list=ls()) #this clears the workspace to make sure no leftover variables are floating around. Not strictly needed
library(magrittr)
library(dplyr) #for data manipulation


#get data
rawdata=read.csv('ottolini96.csv') #data file needs to be in same directory as this script
data <- rawdata #no further cleaning needed
nobs = nrow(data) #number of data points
vnmax=5; #number of doses to consider - all being fit at the same time

U0=1e7; #number of cells - estimate/guess  
Vmin=2; #level of detection for virus in log10 units according to the authors

#various plotting settings for all plots
cexaxis=1;  cexlab=1; cexval=1;  lw1=2;  lw2=2; symsize=1.2; linewidth=lw1;

upos=1; ipos=2; vpos=3; fpos=4; bpos=5; apos=6; dpos=7;  #position/index for the different variables

#specify which plots to produce
plotfigvec=c(1:5); 

###################################################
#plotting best fit of model to virus load and predictions for Ab response
###################################################
graphics.off(); #close all graphics windows 
ww=17.8/2.54; wh=2/3*ww; #size is 17.8cm, needs to be in inches
windows(width=ww, height=wh) #for windows: opens window of the specified dimensions

par(mfrow=c(2,3)) 
par(oma=c(0.2,0.2,0.2,0.2)) #outer margins 
par(mar=c(0, 0, 0, 0)) #bottom, left, top, right margins


tminplot1=0;
tmaxplot1=21*24;
tminplot2=0;
tmaxplot2=21*24;

mycol=c('red','orange','green','blue','black')
mylty=c(1,2,3,4,5)
mypch=c(21,22,23,24,25)


if (1 %in% plotfigvec)
{ 
  load("../resultfiles/hpiv-timeseries.Rdata")
  
    #1st panel - uninfected cells
    par(mai=c(0.5, 0.5, 0.1, 0.1)) #bottom, left, top, right margins
    ymin=1e5; ymax=1e7;
    for (n in 1:vnmax)
    {
        oderes=timeseries.list[[n]]
        timemodel=oderes[,'time']
        resmodel=oderes[,'U']
        if (n==1) #set up plot for 1st entry
        {
            plot(timemodel,resmodel,lwd=lw1,type='l',lty=mylty[n],col=mycol[n],xlim=c(tminplot1,tmaxplot1),ylim=c(ymin,ymax),xlab='',ylab='',log="y",cex.lab=cexlab,cex.axis=cexaxis)
        }
        lines(timemodel,resmodel,lwd=lw1,lty=mylty[n],col=mycol[n]) 
    }         
    mtext("Hours post infection",side=1,line=2.5) #x-axis - change line to move in/out
    mtext("Uninfected cells",side=2,line=2) #y-axis
    
    
    # panel - infected cells
    #par(mai=c(0.5, 0.5, 0.1, 0.1)) #bottom, left, top, right margins
    #plot(ode1[,1],ode1[,ipos+1],type='l',xlim=c(0,tmaxplot),ylim=c(1e-2,1e14),xlab='',ylab='',log="y",lty=1,lwd=linewidth,cex=cexval,cex.lab=cexlab,cex.axis=cexaxis)
    #lines(ode2[,1],ode2[,ipos+1],lwd=linewidth,lty=1,col="green") 
    #lines(ode3[,1],ode3[,ipos+1],lwd=linewidth,lty=1,col="red") 
    #lines(ode4[,1],ode4[,ipos+1],lwd=linewidth,lty=1,col="blue") 
    #lines(ode5[,1],ode5[,ipos+1],lwd=linewidth,lty=1,col="orange") 
    #mtext("Hours post infection",side=1,line=2.5) #x-axis - change line to move in/out
    #mtext("Infected Cells",side=2,line=2) #y-axis
    
    
    #2nd panel  - virus
    dvec=sort(unique(data$Dose),decreasing=TRUE)    
    par(mai=c(0.5, 0.5, 0.1, 0.1)) #bottom, left, top, right margins
    ymin=1e0; ymax=1e6;
    for (n in 1:vnmax)
    {
        oderes=timeseries.list[[n]]
        timemodel=oderes[,'time']
        resmodel=oderes[,'V']
        if (n==1) #set up plot for 1st entry
        {
            plot(timemodel,resmodel,lwd=1,type='l',lty=mylty[n],col=mycol[n],xlim=c(tminplot1,tmaxplot1),ylim=c(ymin,ymax),xlab='',ylab='',log="y",cex=cexval,cex.lab=cexlab,cex.axis=cexaxis)
        }
        lines(timemodel,resmodel,lwd=lw1,lty=mylty[n],col=mycol[n]) 
        
        timevirdata <- data %>% dplyr::filter(Dose==dvec[n] & !is.na(LogVirusLoad) ) %>% dplyr::select(HoursPI) %>% unlist()  %>% as.numeric()
        virusdata <- data %>% dplyr::filter(Dose==dvec[n] & !is.na(LogVirusLoad) ) %>% dplyr::select(LogVirusLoad) %>% unlist()  %>% as.numeric()
        points(timevirdata,10^virusdata,pch=mypch[n],col=mycol[n],bg=mycol[n],cex=symsize)
        
    }         
    lines(timemodel,rep(10^Vmin,length(timemodel)),lty=2,lwd=1,col='black') #limit of detection
    mtext("Hours post infection",side=1,line=2.5) #x-axis - change line to move in/out
    mtext("Virus load",side=2,line=2) #y-axis
    
    legendtext = expression(10^5.5, 10^4.5, 10^3.5, 10^2.5, 10^1.5) 
    legend('topright',legend=legendtext,col=mycol,pch=mypch,lty=mylty, lwd=2, pt.bg = mycol)
    
    
    #3rd panel - cell damage
    par(mai=c(0.5, 0.5, 0.1, 0.1)) #bottom, left, top, right margins
    oderes=timeseries.list[[1]]
    ymin=0; ymax=1;
    #Dmax=max(oderes[,'D']) #most damage considered 1 - could also be scaled by U0 instead
    Dmax=U0; #most damage considered 1 - could also be scaled by U0 instead
    for (n in 1:vnmax)
    {
        oderes=timeseries.list[[n]]
        timemodel=oderes[,'time']
        resmodel=oderes[,'D']
        if (n==1) #set up plot for 1st entry
        {
            plot(timemodel,resmodel/Dmax,lwd=1,type='l',lty=mylty[n],col=mycol[n],xlim=c(tminplot1,tmaxplot1),ylim=c(ymin,ymax),xlab='',ylab='',log="",cex=cexval,cex.lab=cexlab,cex.axis=cexaxis)
        }
        lines(timemodel,resmodel/Dmax,lwd=lw1,lty=mylty[n],col=mycol[n]) 
    }         
    
    mtext("Hours post infection",side=1,line=2.5) #x-axis - change line to move in/out
    mtext("Fraction dead cells",side=2,line=2) #y-axis
    
    
    #4th panel  - innate IR
    par(mai=c(0.5, 0.5, 0.1, 0.1)) #bottom, left, top, right margins
    ymin=1e-0; ymax=1e3;
    for (n in 1:vnmax)
    {
        oderes=timeseries.list[[n]]
        timemodel=oderes[,'time']
        resmodel=oderes[,'F']
        if (n==1) #set up plot for 1st entry
        {
            plot(timemodel,resmodel,lwd=lw1,type='l',lty=mylty[n],col=mycol[n],xlim=c(tminplot1,tmaxplot1),ylim=c(ymin,ymax),xlab='',ylab='',log="y",cex=cexval,cex.lab=cexlab,cex.axis=cexaxis)
        }
        lines(timemodel,resmodel,lwd=lw1,lty=mylty[n],col=mycol[n]) 
    }         
    mtext("Hours post infection",side=1,line=2.5) #x-axis - change line to move in/out
    mtext("Innate response",side=2,line=2) #y-axis
    
    
    #5th panel  - B-cells
    par(mai=c(0.5, 0.5, 0.1, 0.1)) #bottom, left, top, right margins
    ymin=1e-0; ymax=1e5;
    for (n in 1:vnmax)
    {
        oderes=timeseries.list[[n]]
        timemodel=oderes[,'time']
        resmodel=oderes[,'B']
        if (n==1) #set up plot for 1st entry
        {
            plot(timemodel,resmodel,lwd=lw1,type='l',lty=mylty[n],col=mycol[n],xlim=c(tminplot1,tmaxplot1),ylim=c(ymin,ymax),xlab='',ylab='',log="y",cex=cexval,cex.lab=cexlab,cex.axis=cexaxis)
        }
        lines(timemodel,resmodel,lwd=lw1,lty=mylty[n],col=mycol[n]) 
    }         
    mtext("Hours post infection",side=1,line=2.5) #x-axis - change line to move in/out
    mtext("B cells",side=2,line=2) #y-axis
    
    
    #6th panel  - Ab
    #rescale to 1
    oderes=timeseries.list[[3]] #highest dose for which we have Ab,
    Amax=max(oderes[,'A']) 
    par(mai=c(0.5, 0.5, 0.1, 0.1)) #bottom, left, top, right margins
    ymin=1e-5; ymax=10;
    for (n in 1:vnmax)
    {
        oderes=timeseries.list[[n]]
        timemodel=oderes[,'time']
        resmodel=oderes[,'A']
        if (n==1) #set up plot for 1st entry
        {
            plot(timemodel,resmodel/Amax,lwd=lw1,type='l',lty=mylty[n],col=mycol[n],xlim=c(tminplot2,tmaxplot2),ylim=c(ymin,ymax),xlab='',ylab='',log="y",cex.lab=cexlab,cex.axis=cexaxis)
        }
        lines(timemodel,resmodel/Amax,lwd=lw1,lty=mylty[n],col=mycol[n]) 
    }         
    
    t.ab=21*24; #time at which Ab are recorded
    points(rep(t.ab,3),c(214,  163, 23)/214,col=mycol[3:5],pch=mypch[3:5],bg=mycol[3:5])  #Ab data - units arbitrary, so normalize
    
    mtext("Hours post infection",side=1,line=2.5) #x-axis - change line to move in/out
    mtext("Antibodies (rescaled)",side=2,line=2) #y-axis

     
    
  #save in various formats
  #dev.print(device=pdf,width=ww,height=wh, paper="special",file="figfit1.pdf"); 
  dev.print(device=tiff,filename ="fig2.tif",width=ww, height=wh, units="in",pointsize = 12, compression =c("lzw"), res=300) 
  dev.print(device=png,width=ww,height=wh,units="in",res=600,file="../resultfiles/fig2-hpiv-fit.png")
  #browser() #stops after doing plot, press c to continue
}


if (2 %in% plotfigvec)
{
  load("../resultfiles/hpiv-inoculum-results.Rdata")
  
  graphics.off(); #close all graphics windows
  ww=17.8/2.54; wh=2/3*ww; #size is 17.8cm, needs to be in inches
  windows(width=ww, height=wh)					#for windows: opens window of the specified dimensions

  par(mfrow=c(1,2)) #margin at bottom, left, top, right
  par(oma=c(0.2,0.2,0.2,0.2)) #outer margins
  par(mar=c(0, 0, 0, 0)) #bottom, left, top, right margins
  par(mai=c(0.7, 0.7, 0.1, 0.1)) #bottom, left, top, right margins

  Vmax=max(resmatrix[1,6:10]) #max and min inoculum dose estimated from data
  Vmin=min(resmatrix[1,6:10])
  
  #panel Ab
  #plot(V0vec,Af/max(Af),type='l',xlab='Inoculum Dose',ylab='Antibodies (normalized)',log="x",lty=1,lwd=lw2,cex=cexval,cex.lab=cexlab,cex.axis=cexaxis)
  #points(c(Vmin,Vmax),c(ymin,ymin))

  V0plot=V0vec[-(1:5)] #first few are for fits 
  Afplot=Af[-(1:5)] #first few are for fits 
  MAUCplot=MAUC[-(1:5)]
  
  
  #panel protection
  k1 = 1; k2 = mean(log(Afplot)); #arbitrary choice - k1 is slope, k2 indicates 50% mark see Coudeville 2010    
  Protplot = 1 - 1/(1 + exp(k1*(log(Afplot)-k2)) )   
  plot(V0plot,Protplot,type='l',xlab='',ylab='',log="x",lty=1,lwd=lw2,cex=cexval,cex.lab=cexlab,cex.axis=cexaxis)
  
  mtext("Inoculum dose",side=1,line=2.5) #x-axis - change line to move in/out
  mtext("Protection",side=2,line=2) #y-axis
  
  
  #panel MAUC
  plot(V0plot,MAUCplot/max(MAUCplot),type='l',xlab='',ylab='',log="xy",lty=1,lwd=lw2,cex=cexval,cex.lab=cexlab,cex.axis=cexaxis)
  
  mtext("Inoculum dose",side=1,line=2.5) #x-axis - change line to move in/out
  mtext("Morbidity AUC (rescaled)",side=2,line=2) #y-axis
  
  
  #panel Mmax
  #plot(V0vec,Mmax/max(Mmax),type='l',xlab='Inoculum Dose',ylab='max morbidity (normalized)',log="xy",lty=1,lwd=lw2,cex=cexval,cex.lab=cexlab,cex.axis=cexaxis)
  
  #panel 
  #plot(V0vec,AllInnate/max(AllInnate),type='l',xlab='Inoculum Dose',ylab='total IFN (normalized)',log="xy",lty=1,lwd=lw2,cex=cexval,cex.lab=cexlab,cex.axis=cexaxis)
  
  #panel 
  #plot(V0vec,Dead/max(Dead),type='l',xlab='Inoculum Dose',ylab='total dead cells (normalized)',log="xy",lty=1,lwd=lw2,cex=cexval,cex.lab=cexlab,cex.axis=cexaxis)
  
  #panel 
  #Morb1 = Dead/max(Dead) + AllInnate/max(AllInnate)      
  #plot(V0vec,Morb1/max(Morb1),type='l',xlab='Inoculum Dose',ylab='Damage (tot IFN + dead cells)',log="x",lty=1,lwd=lw2,cex=cexval,cex.lab=cexlab,cex.axis=cexaxis)
  
  #panel 
  #Morb2 = (Dead/max(Dead)) * (AllInnate/max(AllInnate))      
  #plot(V0vec,Morb2/max(Morb2),type='l',xlab='Inoculum Dose',ylab='Damage (tot IFN * dead cells)',log="x",lty=1,lwd=lw2,cex=cexval,cex.lab=cexlab,cex.axis=cexaxis)
  
  #save in various formats
  #dev.print(device=pdf,width=ww,height=wh, paper="special",file="figinoculum.pdf");
  dev.print(device=tiff,filename ="../resultfiles/fig8.tif",width=ww, height=wh, units="in",pointsize = 12, compression =c("lzw"), res=300)
  dev.print(device=png,width=ww,height=wh,units="in",res=600,file="../resultfiles/fig8-hpiv-inoculum.png")
  #browser() #stops after doing plot, press c to continue

}


#plot mapping of B-cell/Ab to protections
if (3 %in% plotfigvec)
{
    graphics.off(); #close all graphics windows 
    ww=17.8/2.54; wh=1/2*ww; #size is 17.8cm, needs to be in inches
    windows(width=ww, height=wh)					#for windows: opens window of the specified dimensions
    
    Abval=2^seq(0,14, length=100)
    k1=1;
    k2=log(100);
    P=1 - 1 /  (1 + exp(k1*(log(Abval) - k2)))
    plot(Abval,P,xlab='Antibody level',ylab='Level of protection',log='x',type = 'l',ylim=c(0,1))
    dev.print(device=tiff,filename ="../resultfiles/fig3.tif",width=ww, height=wh, units="in",pointsize = 12, compression =c("lzw"), res=300)
    dev.print(device=png,width=ww,height=wh,units="in",res=600,file="../resultfiles/fig3-protectcurve.png")
    
}    

    
###################################################
#plotting data only - not used for paper
###################################################
if (4 %in% plotfigvec)
{
  
  load("../resultfiles/hpiv-timeseries.Rdata")
  
  graphics.off(); #close all graphics windows 
  ww=17.8/2.54; wh=2/3*ww; #size is 17.8cm, needs to be in inches
  windows(width=ww, height=wh) #for windows: opens window of the specified dimensions
  
  par(mfrow=c(1,2)) 
  par(oma=c(0.2,0.2,0.2,0.2)) #outer margins 
  par(mar=c(0, 0, 0, 0)) #bottom, left, top, right margins
  
  tmaxplot=21*24;
  
  mycol=c('red','orange','green','blue','black')
  mylty=c(1,2,3,4,5)
  mypch=c(21,22,23,24,25)
  
  Vmin=2;
  
  #panel  - virus
  par(mai=c(1, 0.7, 0.1, 0.1)) #bottom, left, top, right margins
  ymin=90; ymax=1e6;
  allab_data = NULL
  dvec=sort(unique(data$Dose),decreasing=TRUE)    
  
  for (nn in 1:vnmax)
  {
    
    timevirdata <- data %>% filter(Dose==dvec[nn] & !is.na(LogVirusLoad) ) %>% select(HoursPI) %>% unlist()  %>% as.numeric()
    virusdata <- data %>% filter(Dose==dvec[nn] & !is.na(LogVirusLoad) ) %>% select(LogVirusLoad) %>% unlist()  %>% as.numeric()
    
    timeabdata <- data %>% filter(Dose==dvec[nn] & !is.na(Antibodies) ) %>% select(HoursPI) %>% unlist()  %>% as.numeric()
    abdata <- data %>% filter(Dose==dvec[nn] & !is.na(Antibodies) ) %>% select(Antibodies) %>% unlist()  %>% as.numeric()
      
    allab_data = c(allab_data, abdata)        
      
      
    if (nn==1) #set up plot for 1st entry
    {
      plot(timevirdata,10^virusdata,type='p',pch=mypch[nn],col=mycol[nn],bg=mycol[nn],cex=symsize,xlim=c(0,tmaxplot),ylim=c(ymin,ymax),xlab='',ylab='',log="y",cex.lab=cexlab,cex.axis=cexaxis)
    }
    points(timevirdata,10^virusdata,pch=mypch[nn],col=mycol[nn],bg=mycol[nn],cex=symsize)
  }         
  lines(timemodel,rep(10^Vmin,length(timemodel)),lty=2,lwd=1,col='black') #limit of detection
  mtext("Hours post infection",side=1,line=2.5) #x-axis - change line to move in/out
  mtext("Virus load",side=2,line=2) #y-axis
  
  legend('topleft',legend=c('1E5.5','1E4.5','1E3.5','1E2.5','1E1.5'),col=mycol,pch=mypch, pt.bg = mycol)
  
  #panel - antibodies
  par(mai=c(1, 0.5, 0.1, 0.1)) #bottom, left, top, right margins
  ymin=0; ymax=1;


  barplot(allab_data,col=mycol[3:5])
  #,pch=mypch[n],col=mycol[n],bg=mycol[n],cex=symsize,xlim=c(0,tmaxplot),ylim=c(ymin,ymax),xlab='',ylab='',log="",cex.lab=cexlab,cex.axis=cexaxis)

  mtext("21 days post infection",side=1,line=2.5) #x-axis - change line to move in/out
  mtext("Antibody levels",side=2,line=2) #y-axis
  
  #save in various formats
  #dev.print(device=pdf,width=ww,height=wh, paper="special",file="iav-fit.pdf"); 
  dev.print(device=tiff,filename ="../resultfiles/fig2.tif",width=ww, height=wh, units="in",pointsize = 12, compression =c("lzw"), res=300) 
  dev.print(device=png,width=ww,height=wh,units="in",res=600,file="../resultfiles/hpiv-data.png")
}

###################################################
#plotting time series for different doses
###################################################
if (5 %in% plotfigvec) 
{ 
  
  load("../resultfiles/hpiv-timeseries.Rdata")
  
  graphics.off(); #close all graphics windows 
  ww=17.8/2.54; wh=2/3*ww; #size is 17.8cm, needs to be in inches
  windows(width=ww, height=wh) #for windows: opens window of the specified dimensions
  
  
  par(mfrow=c(2,3)) 
  par(oma=c(0.2,0.2,0.2,0.2)) #outer margins 
  par(mar=c(0, 0, 0, 0)) #bottom, left, top, right margins
  
  tmaxplot=21*24;
  
  mycol=c('red','orange','green','cyan','blue','black')
  mylty=c(1,2,3,4,5,6)
  mypch=c(21,22,23,24,25,16)
  
  #1st panel - uninfected cells
  par(mai=c(0.5, 0.5, 0.1, 0.1)) #bottom, left, top, right margins
  ymin=1e5; ymax=1e7;
  
  V0vals = seq(1,101,by=20)+5 #first 5 values are fit, then simulation
  
  for (nn in 1:length(V0vals)) #first several entries are for estimates
  {
    
    V0ind=V0vals[length(V0vals)-nn+1]
    oderes=timeseries.list[[V0ind]]
    timemodel=oderes[,'time']
    resmodel=oderes[,'U']
    if (nn==1) #set up plot for 1st entry
    {
      plot(timemodel,resmodel,lwd=lw1,type='l',lty=mylty[n],col=mycol[nn],xlim=c(0,tmaxplot),ylim=c(ymin,ymax),xlab='',ylab='',log="y",cex.lab=cexlab,cex.axis=cexaxis)
    }
    lines(timemodel,resmodel,lwd=lw1,lty=mylty[nn],col=mycol[nn]) 
  }         
  mtext("Hours post infection",side=1,line=2.5) #x-axis - change line to move in/out
  mtext("Uninfected cells",side=2,line=2) #y-axis
  #browser()
  
  ####
  #2nd panel  - virus
  par(mai=c(0.5, 0.5, 0.1, 0.1)) #bottom, left, top, right margins
  ymin=1e0; ymax=1e6;
  
  for (nn in 1:length(V0vals)) #first several entries are for estimates
  {
    
    V0ind=V0vals[length(V0vals)-nn+1]
    oderes=timeseries.list[[V0ind]]
    timemodel=oderes[,'time']
    resmodel=oderes[,'V']
    if (nn==1) #set up plot for 1st entry
    {
      plot(timemodel,resmodel,lwd=1,type='l',lty=mylty[nn],col=mycol[nn],xlim=c(0,tmaxplot),ylim=c(ymin,ymax),xlab='',ylab='',log="y",cex=cexval,cex.lab=cexlab,cex.axis=cexaxis)
    }
    lines(timemodel,resmodel,lwd=lw1,lty=mylty[nn],col=mycol[nn]) 
    
    
  }         
  mtext("Hours post infection",side=1,line=2.5) #x-axis - change line to move in/out
  mtext("Virus load",side=2,line=2) #y-axis
  legendtext = expression(10^5, 10^3, 10^1, 10^-1, 10^-3, 10^-5) 
  legend('topright',legend=legendtext,col=mycol,lty=mylty, lwd=2, pt.bg = mycol)
  
  
  ###
  #3rd panel - cell damage
  par(mai=c(0.5, 0.5, 0.1, 0.1)) #bottom, left, top, right margins
  ymin=0; ymax=1;
  #Dmax=max(oderes[,'D']) #most damage considered 1 - could also be scaled by U0 instead
  Dmax=U0; #most damage considered 1 - could also be scaled by U0 instead
  for (nn in 1:length(V0vals)) #first several entries are for estimates
  {
      
    V0ind=V0vals[length(V0vals)-nn+1]
      oderes=timeseries.list[[V0ind]]
      timemodel=oderes[,'time']
      resmodel=oderes[,'D']
      if (nn==1) #set up plot for 1st entry
      {
          plot(timemodel,resmodel/Dmax,lwd=1,type='l',lty=mylty[nn],col=mycol[nn],xlim=c(0,tmaxplot),ylim=c(ymin,ymax),xlab='',ylab='',log="",cex=cexval,cex.lab=cexlab,cex.axis=cexaxis)
      }
      lines(timemodel,resmodel/Dmax,lwd=lw1,lty=mylty[n],col=mycol[nn]) 
  }         
  
  mtext("Hours post infection",side=1,line=2.5) #x-axis - change line to move in/out
  mtext("Fraction dead cells",side=2,line=2) #y-axis
  
  
  #4th panel  - innate IR
  par(mai=c(0.5, 0.5, 0.1, 0.1)) #bottom, left, top, right margins
  ymin=1e-0; ymax=1e3;
  for (nn in 1:length(V0vals)) #first several entries are for estimates
  {
    
    V0ind=V0vals[length(V0vals)-nn+1]
    oderes=timeseries.list[[V0ind]]
    timemodel=oderes[,'time']
    resmodel=oderes[,'F']
    if (nn==1) #set up plot for 1st entry
    {
      plot(timemodel,resmodel,lwd=lw1,type='l',lty=mylty[nn],col=mycol[nn],xlim=c(0,tmaxplot),ylim=c(ymin,ymax),xlab='',ylab='',log="y",cex=cexval,cex.lab=cexlab,cex.axis=cexaxis)
    }
    lines(timemodel,resmodel,lwd=lw1,lty=mylty[nn],col=mycol[nn]) 
  }         
  mtext("Hours post infection",side=1,line=2.5) #x-axis - change line to move in/out
  mtext("Innate response",side=2,line=2) #y-axis
  
  
  #5th panel  - B-cells
  par(mai=c(0.5, 0.5, 0.1, 0.1)) #bottom, left, top, right margins
  ymin=1e-0; ymax=1e5;
  for (nn in 1:length(V0vals)) #first several entries are for estimates
  {
    
    V0ind=V0vals[length(V0vals)-nn+1]
    oderes=timeseries.list[[V0ind]]
    timemodel=oderes[,'time']
    resmodel=oderes[,'B']
    if (nn==1) #set up plot for 1st entry
    {
      plot(timemodel,resmodel,lwd=lw1,type='l',lty=mylty[nn],col=mycol[nn],xlim=c(0,tmaxplot),ylim=c(ymin,ymax),xlab='',ylab='',log="y",cex=cexval,cex.lab=cexlab,cex.axis=cexaxis)
    }
    lines(timemodel,resmodel,lwd=lw1,lty=mylty[nn],col=mycol[nn]) 
  }         
  mtext("Hours post infection",side=1,line=2.5) #x-axis - change line to move in/out
  mtext("B cells",side=2,line=2) #y-axis
  
  
  #6th panel  - Ab
  oderes=timeseries.list[[length(V0vec)]]
  Amax=max(oderes[,'A']) #scale to a max of 1
  par(mai=c(0.5, 0.5, 0.1, 0.1)) #bottom, left, top, right margins
  ymin=1e-5; ymax=10;
  for (nn in 1:length(V0vals)) #first several entries are for estimates
  {
    
    V0ind=V0vals[length(V0vals)-nn+1]
    oderes=timeseries.list[[V0ind]]
    timemodel=oderes[,'time']
    resmodel=oderes[,'A']
    if (nn==1) #set up plot for 1st entry
    {
      plot(timemodel,resmodel/Amax,lwd=lw1,type='l',lty=mylty[nn],col=mycol[nn],xlim=c(0,tmaxplot),ylim=c(ymin,ymax),xlab='',ylab='',log="y",cex.lab=cexlab,cex.axis=cexaxis)
    }
    lines(timemodel,resmodel/Amax,lwd=lw1,lty=mylty[nn],col=mycol[nn]) 
  }         
  mtext("Hours post infection",side=1,line=2.5) #x-axis - change line to move in/out
  mtext("Antibodies (rescaled)",side=2,line=2) #y-axis
  
  
  
  #save in various formats
  dev.print(device=tiff,filename ="../resultfiles/fig6.tif",width=ww, height=wh, units="in",pointsize = 12, compression =c("lzw"), res=300) 
  dev.print(device=png,width=ww,height=wh,units="in",res=600,file="../resultfiles/fig6-hpiv-sim.png")
  
}
