# Supplementary material for: Exploring the impact of inoculum dose on host immunity and morbidity to inform model-based vaccine design
Source: PLoS Comput Biol. 2018 Oct 1;14(10):e1006505. doi: 10.1371/journal.pcbi.1006505 (PMC6181424; doi:10.1371/journal.pcbi.1006505)
Supplement: S1 Code — (ZIP) [file pcbi.1006505.s002.zip › IAV data/fit-iav-model.R]

##################################################################################
#fitting data from IAV infections at different inoculum doses
#written by Andreas Handel (ahandel@uga.edu)
#last changed on 10/28/2017 
##################################################################################
rm(list=ls()) #this clears the workspace to make sure no leftover variables are floating around. Not strictly needed
graphics.off(); #close all graphics windows
library(deSolve)  #loads ODE solver package
library(nloptr) #for fitting
library(dplyr) #for data prep
library(snow) #for parallel computing

source('iavequations.R') #load function that contains ODE model

###################################################################
#function that fits the ODE model to data
###################################################################
fitfunction <- function(pars.all,parnames)
{
    names(pars.all)=parnames; #nloptr strips names from parameters, need to re-assign
    pars.ode=10^(pars.all); #transform parameters back to exponential since we fit in log space

    SSR_virus=rep(0,vnmax);
    allvirus_data = NULL;
    alldamage_data = NULL;
    allvirus_model = NULL;
    alldamage_model = NULL;
    
    for (nn in 1:vnmax) #loop over all inoculum doses - from high to low
    {
        timedata <- data %>% filter(Dose==10^-(nn+1)) %>% select(HoursPI) %>% unlist()  %>% as.numeric()
        virusdata <- data %>% filter(Dose==10^-(nn+1)) %>% select(LogVirusLoad) %>% unlist()  %>% as.numeric()
        damagedata <- data %>% filter(Dose==10^-(nn+1)) %>% select(LesionScore) %>% unlist()  %>% as.numeric()
        
        allvirus_data = c(allvirus_data, virusdata)        
        alldamage_data = c(alldamage_data, damagedata)        
        
        t.int.vec=seq(0,max(timedata),by=1); #vector for integration times - units of hours
        Y0=c(U=U0, I=0, V=as.numeric(pars.ode[nn]), F=1, B=1, A=0, D=0) #starting conditions

        odestack=try(lsoda(Y0,t.int.vec,iavequations,parms=pars.ode,atol=atolv,rtol=rtolv)); #runs the ODE equations
        if (length(odestack)==1) {cat('!!unresolvable integrator error - triggering early return from optimizer!!'); return(1e10) } #catching errors that might happen during fitting
        vir.model.lin=odestack[match(timedata,odestack[,1]),vpos+1]; #extract values for virus load at time points corresponding to experimental measurements
        vir.model=log10(pmax(eps,vir.model.lin)); #convert to log scale. prevent potential negative entries by setting them to a small number (eps).
        #for censored data, set difference to zero if model prediction is lower than censored value/level of detection
        vir.model[(virusdata<=Vmin & (virusdata-vir.model)>0)]=Vmin
        damagemodel=odestack[match(timedata,odestack[,1]),dpos+1]
        
        #save results from model for virus load and cell damage/death for each inoculum dose to compute SSR below
        allvirus_model = c(allvirus_model, vir.model)        
        alldamage_model = c(alldamage_model, damagemodel)        

        if (ploton==1) #plotting, for diagnostic/debugging purposes only
        {
            if (nn==1)
            {
                plot(timedata,10^virusdata,type='p',lty=1,lwd=2,ylab="",xlab="hours p.i.",log="y",xlim=c(0,200),ylim=c(1e-1,1e5),pch=nn,col=nn);
            }
            points(timedata,10^virusdata,lty=1,pch=19,col=nn);
            lines(odestack[,1],odestack[,vpos+1],col=nn,lty=1,lwd=2)  #virus
            
            lines(odestack[,1],odestack[,fpos+1],col=nn,lty=2,lwd=2)  #ifn - dashed
            lines(odestack[,1],odestack[,bpos+1],col=nn,lty=3)  #B-cells - dotted

            points(timedata,damagedata,lty=1,pch=15,col=nn);
            lines(odestack[,1],10^pars.all['dmap']*odestack[,dpos+1]/U0*100,col=nn,lty=2,lwd=2)  #dead cells
            browser()
        } #end plotting part
    } #end loop over all inoculum doses

    #compute SSR for virus and damage. 
    #Extra scaling for damage since dead cells in model 
    #might not be a 1:1 mapping to experimentally reported lung damage 
    SSR.virus = sum( (allvirus_data-allvirus_model)^2 )
    damage_data_scaled = alldamage_data / max(alldamage_data)
    damage_model_scaled = alldamage_model / max(alldamage_model)
    
    SSR.damage = sum( (damage_data_scaled - damage_model_scaled)^2 )
    
    #objective function that is optimized
    Fobject=SSR.virus/var(allvirus_data)/length(allvirus_data) + SSR.damage/var(damage_data_scaled)/length(alldamage_data);
    if (is.na(Fobject)) {Fobject=1e10}; #if something went wrong, e.g. because ODE solver messed up and returned nonsense leading to NA, we set Fobject to a really large number, otherwise optimizer might stop
    return(sum(Fobject))
} #end of fitting function

#############################################################
#wrapper function that runs parallel over different methods
#############################################################
outerfitfc <- function(solvertype) 
{

    #check if we already have previous best fit estimates
    scind=nrow(previous.res); 
    
    if (length(scind)>0) #if previous results exist, use them, otherwise create random starting guess
    { 
        minind = which.min(previous.res[,"SSR"])
        p0 = log10(previous.res[minind, match(parnames,names(previous.res[minind,]))]);
    }
    else 
    {
        p0 = (logub+loglb)/2
    }  
  
    names(p0)=parnames; #assign names to parameters

    #error check
    if (min(logub-p0)<0 | min(p0-loglb)<0) { print(sprintf('initial condition out of bound')); p0=pmax(pmin(logub,p0),loglb);  }  

    #nloptr global solvers - setting solver to specific numbers below lets one run different solvers
    if (solvertype==11)  {alg.name="NLOPT_GN_DIRECT";    }  #solver generally performs poorly
    if (solvertype==12) {alg.name="NLOPT_GN_CRS2_LM";     }
    if (solvertype==13) {  alg.name="NLOPT_GN_ISRES";     }
    if (solvertype==14) { alg.name="NLOPT_GN_MLSL_LDS";   }
   
    #nloptr local gradient-free solvers
    if (solvertype==21)      {         alg.name="NLOPT_LN_SBPLX"       }
    if (solvertype==22)         {        alg.name="NLOPT_LN_COBYLA"     }
    if (solvertype==23)        {        alg.name="NLOPT_LN_BOBYQA"      }     #constructs a quadratic approximation of the objective
    if (solvertype==24)      {         alg.name="NLOPT_LN_PRAXIS"        }
    if (solvertype==25)      {        alg.name="NLOPT_LN_NELDERMEAD";      }

    if (solvertype!=14) {fres <- nloptr(x0=p0,eval_f=fitfunction,lb=loglb,ub=logub,opts=list("algorithm"=alg.name,xtol_rel=xerr.general,maxeval=max.stps,maxtime=max.time,print_level=plevel),parnames=parnames)}
    if (solvertype==14) {fres <- nloptr(x0=p0,eval_f=fitfunction,lb=loglb,ub=logub,opts=list("algorithm"=alg.name,xtol_rel=xerr.global, maxeval=max.stps,maxtime=max.time,print_level=plevel,"local_opts"=list("algorithm"="NLOPT_LN_SBPLX",xtol_rel=xerr.local,maxeval=max.stps.local)),parnames=parnames) }

    fpar=10^(fres$solution); Obj.final=fres$objective; solverstatus=fres$status;
    names(fpar) <- parnames
    
    if (length(scind)>0) #if previous fit exists, compute improvement in fit
    {
        improvement=(previous.res[scind,2]-Obj.final)/previous.res[scind,2]*100
    }
    else 
    {
        improvement=0
    }
    
    print(sprintf('Finished  using solver %s. SSR %f', alg.name, Obj.final));
    print(sprintf('Steps taken %d/%d. Solver status is %d (between 1-4 is good, see nlopt webpage for details)',fres$iterations,max.stps,fres$status));
    print(sprintf('Obj.Fct=%e; Percent improvement in fit: %f',Obj.final,improvement))
    
    resvector=c(solvertype,Obj.final,improvement,solverstatus,fpar)
    names(resvector) <-  matnames
    
    return(resvector) #return results from optimizer to main function
    
} #finish function for each scenario

#################################
#main program
#################################
tstart=proc.time(); #capture current time to measure duration of process
eps=1e-12;

#%%%%%%%%%%%%%%%%%%%%%%%%%%%%%%%
#data from Ginsberg 1952
#virus and lung damage sampled at different times
#%%%%%%%%%%%%%%%%%%%%%%%%%%%%%%%%
rawdata=read.csv('ginsberg52.csv') #data file needs to be in same directory as this script

#exclude highest inoculum dose since it seems to have heavy survivor bias.
data <- rawdata %>% dplyr::filter(Dose!=0.1)

nobs = nrow(data) #number of data points
vnmax=5; #number of doses to consider - all being fit at the same time

U0=1e7; #number of cells - estimate/guess  
Vmin=0.27; #level of detection for virus in log10 units according to paper

#done with data part
#%%%%%%%%%%%%%%%%%%%%%%%%%%%%%%%


#bounds on initial conditions
#bounds for parameters improves solver convergence
V1low=1e-5; V1high=10^5; #for V0
V2low=1e-5; V2high=10^4; #for V0
V3low=1e-5; V3high=10^3; #for V0
V4low=1e-5; V4high=10^2; #for V0
V5low=1e-5; V5high=10^1; #for V0

#bounds on parameters, all is in units of  HOURS
blow=1e-14; bhigh=1e-4; #cell infection rate
bplow=1e-14; bphigh=1e-4; #cell infection rate
plow=1e-10; phigh=1e10; #virus production rate

#rate of death/clearance for infected cells, innate IR, virus, B-cells, Ab
dIlow= 1e-3; dIhigh= 1;  #rate of death of infected cells 
dVlow=1e-2; dVhigh=1e3; #rate of virus clearance         
dAlow=1e-15; dAhigh=1e3;           
Fmaxlow=1e0; Fmaxhigh=1e10;    

#various other parameters
gFlow=1e-2; gFhigh=1e6; #max growth rate of IFN
sFlow=1e-14; sFhigh=1e6; #strength of IFN effect on infected cells
kAlow=1e-12; kAhigh=1e1;
kAplow=1e-12; kAphigh=1e1;
rAlow=1e-4; rAhigh=1e3;
hVlow=2; hVhigh=18;
hFlow=1e-2; hFhigh=6;
gBlow=1e-10; gBhigh=1e10;

#mapping of experimental cell damage to dead cells
#dmaplow=1e-2; dmaphigh=1e2;


#vector of parameter names and lower/upper bounds
parnames=c('V1','V2','V3','V4','V5',   'b','bp', 'kA', 'kAp', 'dI', 'dV', 'dA','p',    'gF', 'sF', 'hV', 'hF','Fmax', 'rA','gB');
lb=c(V1low,V2low,V3low,V4low,V5low,      blow,bplow,kAlow,kAplow, dIlow,dVlow,dAlow, plow,        gFlow,sFlow,hVlow,hFlow,Fmaxlow,rAlow,gBlow);
ub=c(V1high,V2high,V3high,V4high,V5high, bhigh,bphigh,kAhigh,kAhigh,dIhigh,dVhigh,dAhigh,phigh,  gFhigh,sFhigh,hVhigh,hFhigh,Fmaxhigh,rAhigh,gBhigh);

loglb=log10(lb); logub=log10(ub); #fit in log space


#load previous best fit and save new best fit
filename.load=paste("../resultfiles/iav-fit-results.Rdata",sep="");
filename.save=paste("../resultfiles/iav-fit-results.Rdata",sep="");


resmatrix=NULL;
load(filename.load); #loads previous results (saved in variable resmatrix) and uses them as starting values. If not available, resmatrix remains NULL
previous.res=resmatrix;

upos=1; ipos=2; vpos=3; fpos=4; bpos=5; apos=6; dpos=7; #position/index for the different variables

atolv=1e-12; rtolv=1e-12; #tolerances for ODE solver


#solver types to run
#can choose multiple solvers (will be run in parallel) or a single one
solvertype = c(21,22,23,24,25);
#solvertype = c(21);
#solvertype = c(11,12,13,14);

#matrix containing all results
matnames=c('Solver','SSR','Improvement','Solverstatus',parnames)
resmatrix=matrix(0,nrow=length(solvertype),ncol=length(matnames))
colnames(resmatrix) <- matnames;

ploton=0; #could turn plotting on for diagnostic purposes
plevel=0; #how much diagnostics to print to the screen. Should be 0 for real runs. Nothing shown for parallel fitting
max.stps = 100; #max steps to take per optimizer iteration  - set to negative if we don't want to use this criterion. Used for both local and global solvers
max.time= 8 * 60*60 # runtime per scenario (in seconds, so 1*60*60 is 1 hour) - only one scenario/outer loop here6
max.stps.local = 10000; #max steps taken by local solver if we do the combined global/local (i.e. solver 14)
xerr.global=1e-8; xerr.local=1e-5; #used for multi-start solver MLS
xerr.general=1e-6; #used for all other solvers

real.time.start=date(); #get current time to measure length of optimization for each strain
print(sprintf('Optimization started at %s ',real.time.start))

parallel.comp=1; #turn on or off parallel computing -
node.num=length(solvertype); #number of sockets/nodes to use for parallel computing
node.type=1; #choose socket/node type. 1 for SOCK (can be run locally), 2 for MPI


if (parallel.comp==0) #standard non-parallel run using 1 core
{
    node.num=1; #just for printing purposes below
    node.type=1;
    reslist <- lapply(solvertype, outerfitfc)   #reslist contains best fits for all strains and all models
}
if (parallel.comp==1) #using snow package to do parallel computing
{
    if (node.type==1) {clust <- makeCluster(node.num, type = "SOCK")} #for local machines
    if (node.type==2) {clust <- makeCluster(node.num, type = "MPI")} #if run on a cluster
    clusterExport(clust,ls()) #make global variables available on each node/slave
    clusterEvalQ(clust, library(nloptr)) #load packages on each node
    clusterEvalQ(clust, library(deSolve))
    clusterEvalQ(clust, library(dplyr))
    reslist <- clusterApplyLB(clust, solvertype, outerfitfc)
    stopCluster(clust)
}


ct=1;
for (nn in 1:length(solvertype))
{
    
    ind=match(names(reslist[[ct]]),names(resmatrix[nn,]));
    resmatrix[nn,ind]=reslist[[ct]]
    ct=ct+1;
}
#save best fit parameter values and fitting diagnostics
save(resmatrix, file = filename.save);


real.time.stop=date();
tend=proc.time(); #capture current time
tdiff=tend-tstart;
runtime.minutes=tdiff[[3]]/60;

#print(resmatrix)
if (node.type==2) {mpi.quit() }

print(sprintf('Optimization ended at %s and took %f minutes using %d sockets with solver type %d',real.time.stop,tdiff[[3]]/60,node.num,solvertype));

###################################################################
#end main program
###################################################################
