# Supplementary material for: Exploring the impact of inoculum dose on host immunity and morbidity to inform model-based vaccine design
Source: PLoS Comput Biol. 2018 Oct 1;14(10):e1006505. doi: 10.1371/journal.pcbi.1006505 (PMC6181424; doi:10.1371/journal.pcbi.1006505)
Supplement: S1 Code — (ZIP) [file pcbi.1006505.s002.zip › IAV data/ginsberg52.csv]

Dose	HoursPI	LogVirusLoad	LesionScore
1.00E-01	4	2.08	0
1.00E-01	6	2.68	0
1.00E-01	8	2.68	0
1.00E-01	10	3.16	0
1.00E-01	12	2.98	0
1.00E-01	14	3.28	0
1.00E-01	18	3.28	0
1.00E-01	24	3.58	0
1.00E-01	30	3.52	7
1.00E-01	36	3.22	7
1.00E-01	48	3.01	10
1.00E-01	68	2.55	70
1.00E-01	82	2.25	87
1.00E-02	6	1.47	0
1.00E-02	10	2.08	0
1.00E-02	12	1.94	0
1.00E-02	14	2.38	0
1.00E-02	16	2.38	0
1.00E-02	18	2.77	0
1.00E-02	24	3.13	0
1.00E-02	30	3.28	0
1.00E-02	36	3.43	0
1.00E-02	48	3.27	0
1.00E-02	72	3.52	47
1.00E-02	79	3.58	100
1.00E-02	84	3.28	100
1.00E-03	10	1.17	0
1.00E-03	12	1.05	0
1.00E-03	14	1.47	0
1.00E-03	16	1.78	0
1.00E-03	18	2.25	0
1.00E-03	20	2.25	0
1.00E-03	24	3.07	0
1.00E-03	30	3.58	0
1.00E-03	36	3.52	0
1.00E-03	48	3.52	0
1.00E-03	72	3.82	23
1.00E-03	86	3.52	100
1.00E-03	92	3.58	80
1.00E-04	24	0.87	0
1.00E-04	30	2.68	0
1.00E-04	36	3.28	0
1.00E-04	48	3.28	0
1.00E-04	72	3.16	0
1.00E-04	96	3.16	47
1.00E-04	114	2.38	77
1.00E-04	122	1.65	93
1.00E-05	24	0.27	0
1.00E-05	30	0.27	0
1.00E-05	36	0.27	0
1.00E-05	48	1.35	0
1.00E-05	72	1.78	0
1.00E-05	96	2.08	13
1.00E-05	120	2.38	37
1.00E-05	140	1.78	70
1.00E-05	150	1.47	80
1.00E-05	152	1.47	100
1.00E-06	24	0.27	0
1.00E-06	30	0.27	0
1.00E-06	36	0.27	0
1.00E-06	48	0.27	0
1.00E-06	72	1.47	0
1.00E-06	96	1.95	0
1.00E-06	120	2.08	10
1.00E-06	144	1.17	32
1.00E-06	168	0.27	50
1.00E-06	192	0.27	37
