# Supplementary material for: Exploring the impact of inoculum dose on host immunity and morbidity to inform model-based vaccine design
Source: PLoS Comput Biol. 2018 Oct 1;14(10):e1006505. doi: 10.1371/journal.pcbi.1006505 (PMC6181424; doi:10.1371/journal.pcbi.1006505)
Supplement: S1 Code — (ZIP) [file pcbi.1006505.s002.zip › IAV data/iavequations.R]

###################################################################
#function specifying the ode model
#place in extra file to make sure both the fitting and simulation scripts 
#run the same model
###################################################################
iavequations=function(t,y,parms)
{
    with(
        as.list(c(y,parms)), #lets us access variables and parameters stored in y and pars by name
        {
            dF = 24;
            pF = dF;
            #logV = max(0,log10(V))
            #logF = max(0,log10(F))
            #dFdt = logV/( logV + hV) * gF*F - dF*F + dF; #assume that F is at 1 at steady state   
            #dBdt = logF/(logF + hF) * gB*B; #assume that B is at 1 at steady state
            
            dUdt = - b*V*U;
            dIdt = b*V*U - dI*I;
            dDdt = dI*I #extra equation for dead cells
            
            dVdt = p/(1 + sF*F) * I - dV*V - kAp*A*V - bp*U*V;
            dFdt = pF - dF*F + V / (V + hV) * gF * (Fmax - F); #assume that F is at 1 at steady state in absence of virus   
            dBdt = F * V / (F * V + hF) * gB * B ; 
            dAdt = rA*B  - dA*A - kA*A*V;
            
            list(c(dUdt, dIdt, dVdt, dFdt, dBdt, dAdt, dDdt))
        }
    ) #close with statement
} #end function withinode
