# Supplementary material for: Exploring the impact of inoculum dose on host immunity and morbidity to inform model-based vaccine design
Source: PLoS Comput Biol. 2018 Oct 1;14(10):e1006505. doi: 10.1371/journal.pcbi.1006505 (PMC6181424; doi:10.1371/journal.pcbi.1006505)
Supplement: S1 Code — (ZIP) [file pcbi.1006505.s002.zip › IAV data/plot-iav-results.R]

###################################################
##a script that uses results produced by the accompanying R scripts and produces figures 
##the figures here are for the AIV data analysis
##written by Andreas Handel (ahandel@uga.edu), last change 11/1/17
###################################################
rm(list=ls()) #this clears the workspace to make sure no leftover variables are floating around. Not strictly needed
library(dplyr)

#%%%%%%%%%%%%%%%%%%%%%%%%%%%%%%%
#data from Ginsberg 1952
#6 different inoculum doses
#virus and lung damage sampled at different times
#%%%%%%%%%%%%%%%%%%%%%%%%%%%%%%%%
rawdata=read.csv('ginsberg52.csv')
#exclude highest inoculum dose since it seems to have heavy survivor bias.
data <- rawdata %>% dplyr::filter(Dose!=0.1)

nobs = nrow(data) #number of observations
vnmax=5; #number of doses to consider - all being fit at the same time

U0=1e7; #number of initial target cells  
Vmin=0.27; #level of detection for virus in log10 units according to paper

#various plotting settings for all plots
cexaxis=1;  cexlab=1; cexval=1;  lw1=2;  lw2=2; symsize=1.2;

upos=1; ipos=2; vpos=3; fpos=4; bpos=5; apos=6; dpos=7; #position/index for the different variables

plotfigvec=c(1:4) #specify which plots to produce

load("../resultfiles/iav-inoculum-results.Rdata")
names(resmatrix)=colnames(resmatrix) #names from variables get stripped, reside in column names. Reassign.

#take fit with smallest SSR (best fit) and process
minind = which.min(resmatrix[,"SSR"])
resvec = resmatrix[minind,];


###################################################
#plotting data and best fit of model 
###################################################
if (1 %in% plotfigvec) #plotting best fit figure
{ 
  
  load("../resultfiles/iav-timeseries.Rdata")
  
  graphics.off(); #close all graphics windows 
  ww=17.8/2.54; wh=2/3*ww; #size is 17.8cm, needs to be in inches
  windows(width=ww, height=wh) #for windows: opens window of the specified dimensions
  
  
  par(mfrow=c(2,3)) 
  par(oma=c(0.2,0.2,0.2,0.2)) #outer margins 
  par(mar=c(0, 0, 0, 0)) #bottom, left, top, right margins
  
  tmaxplot=21*24;
  
  mycol=c('red','orange','green','blue','black')
  mylty=c(1,2,3,4,5)
  mypch=c(21,22,23,24,25)
  
  #1st panel - uninfected cells
  par(mai=c(0.5, 0.5, 0.1, 0.1)) #bottom, left, top, right margins
  ymin=1e5; ymax=1e7;
  
  for (n in 1:vnmax) #first several entries are for estimates
  {
    oderes=timeseries.list[[n]]
    timemodel=oderes[,'time']
    resmodel=oderes[,'U']
    if (n==1) #set up plot for 1st entry
    {
      plot(timemodel,resmodel,lwd=lw1,type='l',lty=mylty[n],col=mycol[n],xlim=c(0,tmaxplot),ylim=c(ymin,ymax),xlab='',ylab='',log="y",cex.lab=cexlab,cex.axis=cexaxis)
    }
    lines(timemodel,resmodel,lwd=lw1,lty=mylty[n],col=mycol[n]) 
  }         
  mtext("Hours post infection",side=1,line=2.5) #x-axis - change line to move in/out
  mtext("Uninfected cells",side=2,line=2) #y-axis
  
  #2nd panel  - virus
  par(mai=c(0.5, 0.5, 0.1, 0.1)) #bottom, left, top, right margins
  ymin=1e-3; ymax=1e4;
  for (n in 1:vnmax)
  {
    oderes=timeseries.list[[n]]
    timemodel=oderes[,'time']
    resmodel=oderes[,'V']
    if (n==1) #set up plot for 1st entry
    {
      plot(timemodel,resmodel,lwd=1,type='l',lty=mylty[n],col=mycol[n],xlim=c(0,tmaxplot),ylim=c(ymin,ymax),xlab='',ylab='',log="y",cex=cexval,cex.lab=cexlab,cex.axis=cexaxis)
    }
    lines(timemodel,resmodel,lwd=lw1,lty=mylty[n],col=mycol[n]) 
    
    timedata <- data %>% filter(Dose==10^-(n+1)) %>% dplyr::select(HoursPI) %>% unlist()  %>% as.numeric()
    virusdata <- data %>% filter(Dose==10^-(n+1)) %>% dplyr::select(LogVirusLoad) %>% unlist()  %>% as.numeric()
    points(timedata,10^virusdata,pch=mypch[n],col=mycol[n],bg=mycol[n],cex=symsize)
    
  }         
  lines(timemodel,rep(10^Vmin,length(timemodel)),lty=2,lwd=1,col='black') #limit of detection
  mtext("Hours post infection",side=1,line=2.5) #x-axis - change line to move in/out
  mtext("Virus load",side=2,line=2) #y-axis
  legendtext = expression(10^-2, 10^-3, 10^-4, 10^-5, 10^-6) 
  legend('topright', legendtext, col=mycol,pch=mypch,lty=mylty, lwd=2, pt.bg = mycol)
  
  
  #3rd panel - cell damage
  par(mai=c(0.5, 0.5, 0.1, 0.1)) #bottom, left, top, right margins
  ymin=0; ymax=1;

  alldamage_model = NULL
  alldamage_data = NULL
  for (n in 1:vnmax)
  {
    oderes=timeseries.list[[n]]
    timemodel=oderes[,'time']
    resmodel=oderes[,'D']
    
    timedata <- data %>% filter(Dose==10^-(n+1)) %>% select(HoursPI) %>% unlist()  %>% as.numeric()
    damagedata <- data %>% filter(Dose==10^-(n+1)) %>% select(LesionScore) %>% unlist()  %>% as.numeric()
    
    alldamage_data = c(alldamage_data, damagedata)        
    damagemodel=oderes[match(timedata,oderes[,1]),dpos+1]
    alldamage_model = c(alldamage_model, damagemodel)        
    
  }    
 

  for (n in 1:vnmax)
  {
    oderes=timeseries.list[[n]]
    timemodel=oderes[,'time']
    resmodel=oderes[,'D']
    if (n==1) #set up plot for 1st entry
    {
      plot(timemodel,resmodel/max(alldamage_model),lwd=1,type='l',lty=mylty[n],col=mycol[n],xlim=c(0,tmaxplot),ylim=c(ymin,ymax),xlab='',ylab='',log="",cex=cexval,cex.lab=cexlab,cex.axis=cexaxis)
    }
    lines(timemodel,resmodel/max(alldamage_model),lwd=lw1,lty=mylty[n],col=mycol[n]) 
    
    timedata <- data %>% filter(Dose==10^-(n+1)) %>% select(HoursPI) %>% unlist()  %>% as.numeric()
    damagedata <- data %>% filter(Dose==10^-(n+1)) %>% select(LesionScore) %>% unlist()  %>% as.numeric() 
    points(timedata,damagedata/max(alldamage_data),pch=mypch[n],col=mycol[n],bg=mycol[n],cex=symsize)
  }         
  
  mtext("Hours post infection",side=1,line=2.5) #x-axis - change line to move in/out
  mtext("Fraction dead cells",side=2,line=2) #y-axis
  
  
  #4th panel  - innate IR
  par(mai=c(0.5, 0.5, 0.1, 0.1)) #bottom, left, top, right margins
  ymin=1e-0; ymax=1e9;
  for (n in 1:vnmax)
  {
    oderes=timeseries.list[[n]]
    timemodel=oderes[,'time']
    resmodel=oderes[,'F']
    if (n==1) #set up plot for 1st entry
    {
      plot(timemodel,resmodel,lwd=lw1,type='l',lty=mylty[n],col=mycol[n],xlim=c(0,tmaxplot),ylim=c(ymin,ymax),xlab='',ylab='',log="y",cex=cexval,cex.lab=cexlab,cex.axis=cexaxis)
    }
    lines(timemodel,resmodel,lwd=lw1,lty=mylty[n],col=mycol[n]) 
  }         
  mtext("Hours post infection",side=1,line=2.5) #x-axis - change line to move in/out
  mtext("Innate response",side=2,line=2) #y-axis
  
  
  #5th panel  - B-cells
  par(mai=c(0.5, 0.5, 0.1, 0.1)) #bottom, left, top, right margins
  ymin=1e-0; ymax=1e8;
  for (n in 1:vnmax)
  {
    oderes=timeseries.list[[n]]
    timemodel=oderes[,'time']
    resmodel=oderes[,'B']
    if (n==1) #set up plot for 1st entry
    {
      plot(timemodel,resmodel,lwd=lw1,type='l',lty=mylty[n],col=mycol[n],xlim=c(0,tmaxplot),ylim=c(ymin,ymax),xlab='',ylab='',log="y",cex=cexval,cex.lab=cexlab,cex.axis=cexaxis)
    }
    lines(timemodel,resmodel,lwd=lw1,lty=mylty[n],col=mycol[n]) 
  }         
  mtext("Hours post infection",side=1,line=2.5) #x-axis - change line to move in/out
  mtext("B cells",side=2,line=2) #y-axis
  
  
  #6th panel  - Ab
  oderes=timeseries.list[[1]]
  Amax=max(oderes[,'A']) #scale to a max of 1
  par(mai=c(0.5, 0.5, 0.1, 0.1)) #bottom, left, top, right margins
  ymin=1e-8; ymax=1;
  for (n in 1:vnmax)
  {
    oderes=timeseries.list[[n]]
    timemodel=oderes[,'time']
    resmodel=oderes[,'A']
    if (n==1) #set up plot for 1st entry
    {
      plot(timemodel,resmodel/Amax,lwd=lw1,type='l',lty=mylty[n],col=mycol[n],xlim=c(0,tmaxplot),ylim=c(ymin,ymax),xlab='',ylab='',log="y",cex.lab=cexlab,cex.axis=cexaxis)
    }
    lines(timemodel,resmodel/Amax,lwd=lw1,lty=mylty[n],col=mycol[n]) 
    #browser()
  }         
  mtext("Hours post infection",side=1,line=2.5) #x-axis - change line to move in/out
  mtext("Antibodies (rescaled)",side=2,line=2) #y-axis
 
  
  
  #save in various formats
  #dev.print(device=pdf,width=ww,height=wh, paper="special",file="iav-fit.pdf"); 
  dev.print(device=tiff,filename ="../resultfiles/fig1.tif",width=ww, height=wh, units="in",pointsize = 12, compression =c("lzw"), res=300) 
  dev.print(device=png,width=ww,height=wh,units="in",res=600,file="../resultfiles/fig1-iav-fit.png")
  
}

#plotting protection and morbidity as function of inoculum figure
if (2 %in% plotfigvec)
{
  
  graphics.off(); #close all graphics windows
  ww=17.8/2.54; wh=2/3*ww; #size is 17.8cm, needs to be in inches
  windows(width=ww, height=wh) #for windows: opens window of the specified dimensions
  
  par(mfrow=c(1,2)) #margin at bottom, left, top, right
  
  par(oma=c(0.2,0.2,0.2,0.2)) #outer margins
  par(mar=c(0, 0, 0, 0)) #bottom, left, top, right margins
  par(mai=c(0.7, 0.7, 0.1, 0.1)) #bottom, left, top, right margins
  
  Vmax=max(resvec[6:10]) #max and min inoculum dose estimated from data
  Vmin=min(resvec[6:10])
  
  V0plot=V0vec[-(1:5)] #first few are for fits 
  Afplot=Af[-(1:5)] #first few are for fits 
  MAUCplot=MAUC[-(1:5)]
  
  #panel protection
  k1 = 1; k2 = mean(log(Afplot)); #arbitrary choice - k1 is slope, k2 indicates 50% mark see Coudeville 2010    
  Protplot = 1 - 1/(1 + exp(k1*(log(Afplot)-k2)) )   
  plot(V0plot,Protplot,type='l',pch=20 , xlab='',ylab='',log="x",lty=1,lwd=lw2,cex=cexval,cex.lab=cexlab,cex.axis=cexaxis)
  mtext("Inoculum dose",side=1,line=2.5) #x-axis - change line to move in/out
  mtext("Protection",side=2,line=2) #y-axis
  
  #panel MAUC
  plot(V0plot,MAUCplot/max(MAUCplot),type='l',pch=20, xlab='',ylab='',log="xy",lty=1,lwd=lw2,cex=cexval,cex.lab=cexlab,cex.axis=cexaxis)
  mtext("Inoculum dose",side=1,line=2.5) #x-axis - change line to move in/out
  mtext("Morbidity AUC (rescaled)",side=2,line=2) #y-axis
  
  #save in various formats
  #dev.print(device=pdf,width=ww,height=wh, paper="special",file="figinoculum.pdf");
  dev.print(device=tiff,filename ="../resultfiles/fig7.tif",width=ww, height=wh, units="in",pointsize = 12, compression =c("lzw"), res=300)
  dev.print(device=png,width=ww,height=wh,units="in",res=600,file="../resultfiles/fig7-iav-inoculum.png")
}

###################################################
#plotting data only - not used for paper
###################################################
if (3 %in% plotfigvec)
{
  
  load("../resultfiles/iav-timeseries.Rdata")
  
  graphics.off(); #close all graphics windows 
  ww=17.8/2.54; wh=2/3*ww; #size is 17.8cm, needs to be in inches
  windows(width=ww, height=wh) #for windows: opens window of the specified dimensions
  
  par(mfrow=c(1,2)) 
  par(oma=c(0.2,0.2,0.2,0.2)) #outer margins 
  par(mar=c(0, 0, 0, 0)) #bottom, left, top, right margins
  
  tmaxplot=200;
  
  mycol=c('red','orange','green','blue','black')
  mylty=c(1,2,3,4,5)
  mypch=c(21,22,23,24,25)
  
  #panel  - virus
  par(mai=c(1, 0.7, 0.1, 0.1)) #bottom, left, top, right margins
  ymin=1e-0; ymax=1e4;
  for (n in 1:vnmax)
  {
    oderes=timeseries.list[[n]]
    timemodel=oderes[,'time']
    resmodel=oderes[,'V']
    timedata <- data %>% filter(Dose==10^-(n+1)) %>% select(HoursPI) %>% unlist()  %>% as.numeric()
    virusdata <- data %>% filter(Dose==10^-(n+1)) %>% select(LogVirusLoad) %>% unlist()  %>% as.numeric()
    
    if (n==1) #set up plot for 1st entry
    {
      plot(timedata,10^virusdata,type='p',pch=mypch[n],col=mycol[n],bg=mycol[n],cex=symsize,xlim=c(0,tmaxplot),ylim=c(ymin,ymax),xlab='',ylab='',log="y",cex.lab=cexlab,cex.axis=cexaxis)
    }
    points(timedata,10^virusdata,pch=mypch[n],col=mycol[n],bg=mycol[n],cex=symsize)
    
  }         
  lines(timemodel,rep(10^Vmin,length(timemodel)),lty=2,lwd=1,col='black') #limit of detection
  mtext("Hours post infection",side=1,line=2.5) #x-axis - change line to move in/out
  mtext("Virus load",side=2,line=2) #y-axis
  
  legend('topright',legend=c('1E-2','1E-3','1E-4','1E-5','1E-6'),col=mycol,pch=mypch, pt.bg = mycol)
  
  #panel - cell damage
  par(mai=c(1, 0.5, 0.1, 0.1)) #bottom, left, top, right margins
  oderes=timeseries.list[[1]]
  ymin=0; ymax=1;
  #Dmax=max(oderes[,'D']) #most damage considered 1 - could also be scaled by U0 instead
  Dmax=U0; #most damage considered 1 - could also be scaled by U0 instead
  for (n in 1:vnmax)
  {
    oderes=timeseries.list[[n]]
    timemodel=oderes[,'time']
    resmodel=oderes[,'D']
    timedata <- data %>% filter(Dose==10^-(n+1)) %>% select(HoursPI) %>% unlist()  %>% as.numeric()
    damagedata <- data %>% filter(Dose==10^-(n+1)) %>% select(LesionScore) %>% unlist()  %>% as.numeric() / 100      
    
    if (n==1) #set up plot for 1st entry
    {
      plot(timedata,damagedata,pch=mypch[n],col=mycol[n],bg=mycol[n],cex=symsize,xlim=c(0,tmaxplot),ylim=c(ymin,ymax),xlab='',ylab='',log="",cex.lab=cexlab,cex.axis=cexaxis)
    }
    points(timedata,damagedata,pch=mypch[n],col=mycol[n],bg=mycol[n],cex=symsize)
  }         
  
  mtext("Hours post infection",side=1,line=2.5) #x-axis - change line to move in/out
  mtext("Fraction Dead Cells",side=2,line=2) #y-axis
  
  #save in various formats
  #dev.print(device=pdf,width=ww,height=wh, paper="special",file="iav-fit.pdf"); 
  #dev.print(device=tiff,filename ="fig2.tif",width=ww, height=wh, units="in",pointsize = 12, compression =c("lzw"), res=300) 
  dev.print(device=png,width=ww,height=wh,units="in",res=600,file="../resultfiles/iav-data.png")
}


###################################################
#plotting time series for different doses
###################################################
if (4 %in% plotfigvec) #plotting best fit figure
{ 
  
  load("../resultfiles/iav-timeseries.Rdata")
  
  graphics.off(); #close all graphics windows 
  ww=17.8/2.54; wh=2/3*ww; #size is 17.8cm, needs to be in inches
  windows(width=ww, height=wh) #for windows: opens window of the specified dimensions
  
  
  par(mfrow=c(2,3)) 
  par(oma=c(0.2,0.2,0.2,0.2)) #outer margins 
  par(mar=c(0, 0, 0, 0)) #bottom, left, top, right margins
  
  tmaxplot=21*24;
  
  mycol=c('red','orange','green','cyan','blue','black')
  mylty=c(1,2,3,4,5,6)
  mypch=c(21,22,23,24,25,16)
  
  #1st panel - uninfected cells
  par(mai=c(0.5, 0.5, 0.1, 0.1)) #bottom, left, top, right margins
  ymin=1e5; ymax=1e7;
  
  V0vals = seq(1,101,by=20)+5 #first 5 values are fit, then simulation
  
  for (nn in 1:length(V0vals)) #first several entries are for estimates
  {
    
    V0ind=V0vals[length(V0vals)-nn+1]
    oderes=timeseries.list[[V0ind]]
    timemodel=oderes[,'time']
    resmodel=oderes[,'U']
    if (nn==1) #set up plot for 1st entry
    {
      plot(timemodel,resmodel,lwd=lw1,type='l',lty=mylty[n],col=mycol[nn],xlim=c(0,tmaxplot),ylim=c(ymin,ymax),xlab='',ylab='',log="y",cex.lab=cexlab,cex.axis=cexaxis)
    }
    lines(timemodel,resmodel,lwd=lw1,lty=mylty[nn],col=mycol[nn]) 
  }         
  mtext("Hours post infection",side=1,line=2.5) #x-axis - change line to move in/out
  mtext("Uninfected cells",side=2,line=2) #y-axis
  #browser()
  
  #2nd panel  - virus
  par(mai=c(0.5, 0.5, 0.1, 0.1)) #bottom, left, top, right margins
  ymin=1e-6; ymax=1e5;

  for (nn in 1:length(V0vals)) #first several entries are for estimates
  {
    
    V0ind=V0vals[length(V0vals)-nn+1]
    oderes=timeseries.list[[V0ind]]
    timemodel=oderes[,'time']
    resmodel=oderes[,'V']
    if (nn==1) #set up plot for 1st entry
    {
      plot(timemodel,resmodel,lwd=1,type='l',lty=mylty[nn],col=mycol[nn],xlim=c(0,tmaxplot),ylim=c(ymin,ymax),xlab='',ylab='',log="y",cex=cexval,cex.lab=cexlab,cex.axis=cexaxis)
    }
    lines(timemodel,resmodel,lwd=lw1,lty=mylty[nn],col=mycol[nn]) 
    

  }         
  mtext("Hours post infection",side=1,line=2.5) #x-axis - change line to move in/out
  mtext("Virus load",side=2,line=2) #y-axis
  
  legendtext = expression(10^5, 10^3, 10^1, 10^-1, 10^-3, 10^-5) 
  legend('topright',legend=legendtext,col=mycol,lty=mylty, lwd=2, pt.bg = mycol)
  
  
  #3rd panel - cell damage
  par(mai=c(0.5, 0.5, 0.1, 0.1)) #bottom, left, top, right margins
  ymin=0; ymax=1;
  
  alldamage_model = NULL
  alldamage_data = NULL

  for (nn in 1:length(V0vals)) #first several entries are for estimates
  {
    
    V0ind=V0vals[length(V0vals)-nn+1]
    oderes=timeseries.list[[V0ind]]
    
    timemodel=oderes[,'time']
    resmodel=oderes[,'D']
    
    damagemodel=oderes[match(timedata,oderes[,1]),dpos+1]
    alldamage_model = c(alldamage_model, damagemodel)        
    
  }    
  
  
  for (nn in 1:length(V0vals)) #first several entries are for estimates
  {
    
    V0ind=V0vals[length(V0vals)-nn+1]
    oderes=timeseries.list[[V0ind]]
    timemodel=oderes[,'time']
    resmodel=oderes[,'D']
    if (nn==1) #set up plot for 1st entry
    {
      plot(timemodel,resmodel/max(alldamage_model),lwd=1,type='l',lty=mylty[nn],col=mycol[nn],xlim=c(0,tmaxplot),ylim=c(ymin,ymax),xlab='',ylab='',log="",cex=cexval,cex.lab=cexlab,cex.axis=cexaxis)
    }
    lines(timemodel,resmodel/max(alldamage_model),lwd=lw1,lty=mylty[nn],col=mycol[nn]) 
  }         
  
  mtext("Hours post infection",side=1,line=2.5) #x-axis - change line to move in/out
  mtext("Fraction dead cells",side=2,line=2) #y-axis
  
  
  #4th panel  - innate IR
  par(mai=c(0.5, 0.5, 0.1, 0.1)) #bottom, left, top, right margins
  ymin=1e-0; ymax=1e9;
  for (nn in 1:length(V0vals)) #first several entries are for estimates
  {
    
    V0ind=V0vals[length(V0vals)-nn+1]
    oderes=timeseries.list[[V0ind]]
    timemodel=oderes[,'time']
    resmodel=oderes[,'F']
    if (nn==1) #set up plot for 1st entry
    {
      plot(timemodel,resmodel,lwd=lw1,type='l',lty=mylty[nn],col=mycol[nn],xlim=c(0,tmaxplot),ylim=c(ymin,ymax),xlab='',ylab='',log="y",cex=cexval,cex.lab=cexlab,cex.axis=cexaxis)
    }
    lines(timemodel,resmodel,lwd=lw1,lty=mylty[nn],col=mycol[nn]) 
  }         
  mtext("Hours post infection",side=1,line=2.5) #x-axis - change line to move in/out
  mtext("Innate response",side=2,line=2) #y-axis
  
  
  #5th panel  - B-cells
  par(mai=c(0.5, 0.5, 0.1, 0.1)) #bottom, left, top, right margins
  ymin=1e-0; ymax=1e8;
  for (nn in 1:length(V0vals)) #first several entries are for estimates
  {
    
    V0ind=V0vals[length(V0vals)-nn+1]
    oderes=timeseries.list[[V0ind]]
    timemodel=oderes[,'time']
    resmodel=oderes[,'B']
    if (nn==1) #set up plot for 1st entry
    {
      plot(timemodel,resmodel,lwd=lw1,type='l',lty=mylty[nn],col=mycol[nn],xlim=c(0,tmaxplot),ylim=c(ymin,ymax),xlab='',ylab='',log="y",cex=cexval,cex.lab=cexlab,cex.axis=cexaxis)
    }
    lines(timemodel,resmodel,lwd=lw1,lty=mylty[nn],col=mycol[nn]) 
  }         
  mtext("Hours post infection",side=1,line=2.5) #x-axis - change line to move in/out
  mtext("B cells",side=2,line=2) #y-axis
  
  
  #6th panel  - Ab
  oderes=timeseries.list[[length(V0vec)]]
  Amax=max(oderes[,'A']) #scale to a max of 1
  par(mai=c(0.5, 0.5, 0.1, 0.1)) #bottom, left, top, right margins
  ymin=1e-5; ymax=10;
  for (nn in 1:length(V0vals)) #first several entries are for estimates
  {
    
    V0ind=V0vals[length(V0vals)-nn+1]
    oderes=timeseries.list[[V0ind]]
    timemodel=oderes[,'time']
    resmodel=oderes[,'A']
    if (nn==1) #set up plot for 1st entry
    {
      plot(timemodel,resmodel/Amax,lwd=lw1,type='l',lty=mylty[nn],col=mycol[nn],xlim=c(0,tmaxplot),ylim=c(ymin,ymax),xlab='',ylab='',log="y",cex.lab=cexlab,cex.axis=cexaxis)
    }
    lines(timemodel,resmodel/Amax,lwd=lw1,lty=mylty[nn],col=mycol[nn]) 
  }         
  mtext("Hours post infection",side=1,line=2.5) #x-axis - change line to move in/out
  mtext("Antibodies (rescaled)",side=2,line=2) #y-axis
  
  
  
  #save in various formats
  #dev.print(device=pdf,width=ww,height=wh, paper="special",file="iav-fit.pdf"); 
  dev.print(device=tiff,filename ="../resultfiles/fig5.tif",width=ww, height=wh, units="in",pointsize = 12, compression =c("lzw"), res=300) 
  dev.print(device=png,width=ww,height=wh,units="in",res=600,file="../resultfiles/fig5-iav-sim.png")
  
}


    
