# Supplementary material for: Exploring the impact of inoculum dose on host immunity and morbidity to inform model-based vaccine design
Source: PLoS Comput Biol. 2018 Oct 1;14(10):e1006505. doi: 10.1371/journal.pcbi.1006505 (PMC6181424; doi:10.1371/journal.pcbi.1006505)
Supplement: S1 Code — (ZIP) [file pcbi.1006505.s002.zip › IAV data/simulate-iav-model.R]

##################################################################################
#uses the best fit model and run simulations of the model for a range of inoculum doses
#also do a single run to get time-series for each inoculum for plotting
##################################################################################
rm(list=ls()) #this clears the workspace to make sure no leftover variables are floating around. Not strictly needed
graphics.off(); #close all graphics windows
library(deSolve)  #loads ODE solver package
library(caTools) #to do integral with trapz

source('iavequations.R') #load model  

eps=1e-12;
atolv=1e-12; rtolv=1e-12; #tolerances for ODE solver
U0=1e7; #number of cells

upos=1; ipos=2; vpos=3; fpos=4; bpos=5; apos=6; dpos=7; #position/index for the different variables

load('../resultfiles/morbidity-fit.Rdata')

filename=paste("../resultfiles/iav-fit-results.Rdata",sep="");
load(filename);

timeseriesname = "../resultfiles/iav-timeseries.Rdata"

#take fit with smallest SSR (best fit) and process
minind = which.min(resmatrix[,"SSR"])
resvec = resmatrix[minind,];

#save time-series for each dose
timeseries.list=list()


#####################################################################
#un a loop over different inoculum doses, simulate model

V0vec=c(as.numeric(resvec[5:9]),10^seq(-5,5,length=101)) #inoculum doses for which simulation is run

#arrays to hold results
Af=rep(0,length(V0vec)); #final number of Ab
P=Af; 
Dead=Af; 
AllInnate=Af; 
MAUC=Af; Mmax=Af;
Vtot=Af;
ploton=1;

tmax=21*24; #end of simulation in hours. Set to same value as for HPIV to compare
t.int.vec=seq(0,tmax,by=0.1); #vector for integration times, 

IRarr=matrix(0,nrow=length(t.int.vec), ncol=length(V0vec))

#get time-series for several inoculum doses
ct=1;
for (V0val in V0vec)
{
          print(sprintf('running inoculum %f',V0val))
          Y0=c(U = U0, I = 0, V = as.numeric(V0val), F = 1, B = 1, A = 0, D = 0)
          odesol=lsoda(Y0,t.int.vec,iavequations,parms=resvec,atol=atolv,rtol=rtolv); #
          timeseries.list[[ct]]=odesol

          if (max(odesol[,'time'])<tmax) {browser(); } #error check
          Vtot[ct]=trapz(t.int.vec,odesol[,vpos+1]) #total virus AUC
          if (is.nan(Vtot[ct])) {browser(); } #error check
          Af[ct]=tail(odesol[,apos+1],1) #antibodies at end 
          IRarr[,ct]=odesol[,fpos+1]; #innate immune response
         
          if (ploton==1) #for diagnostics
          {  
              if (ct==1) {plot(odesol[,1],odesol[,vpos+1],log="y",ylim=c(1,1e12),type="l")}
              lines(odesol[,1],odesol[,vpos+1],col='black') 
              lines(odesol[,1],odesol[,ipos+1],col='green')
              lines(odesol[,1],odesol[,fpos+1],col='orange')
              lines(odesol[,1],odesol[,bpos+1],col='blue')
              lines(odesol[,1],odesol[,apos+1],col='red')
              lines(odesol[,1],odesol[,upos+1],col='cyan') 
              lines(odesol[,1],odesol[,dpos+1],col='gray') 
              legend("topright",legend=c('U','I','V','F','B','A','D'), col=c('cyan','green','black','orange','blue','red','gray'),lwd=2)
              
          }  
          ct=ct+1;
}
save(timeseries.list, file = timeseriesname);


IRarrscale=IRarr/max(IRarr) #rescale IR
ct=1;
for (V0val in V0vec) #compute integral/AUC of morbidity for each dose 
{
        IR=IRarrscale[,ct]  
        Mts=36*IR^p[2]/(p[1]+IR^p[2])
        MAUC[ct]=trapz(t.int.vec,Mts) 
        ct=ct+1;
}

save(list=ls(), file = "../resultfiles/iav-inoculum-results.Rdata");


###################################################################
#end main program
###################################################################
