# Supplementary material for: Exploring the impact of inoculum dose on host immunity and morbidity to inform model-based vaccine design
Source: PLoS Comput Biol. 2018 Oct 1;14(10):e1006505. doi: 10.1371/journal.pcbi.1006505 (PMC6181424; doi:10.1371/journal.pcbi.1006505)
Supplement: S1 Code — (ZIP) [file pcbi.1006505.s002.zip › IAV vaccine/plot-iavvaccine-results.R]

###################################################
##a script that uses results produced by the accompanying R scripts and produces figures for the paper
##IAV inactivated vaccine
##written by Andreas Handel (ahandel@uga.edu), last change 11/1/16
###################################################
rm(list=ls()) #this clears the workspace to make sure no leftover variables are floating around. Not strictly needed
library(dplyr)


load("../resultfiles/iavvaccine-inoculum-results.Rdata")
load("../resultfiles/iavvaccine-timeseries.Rdata")

vnmax=5;

U0=1e7; #number of initial target cells  
Vmin=0.27; #level of detection for virus in log10 units according to paper

#various plotting settings for all plots
cexaxis=1;  cexlab=1; cexval=1;  lw1=2;  lw2=2; symsize=1.1;

upos=1; ipos=2; vpos=3; fpos=4; bpos=5; apos=6; dpos=7; #position/index for the different variables

plotfigvec=c(1:5) #specify which plots to produce


###################################################
#plotting data and best fit of model 
###################################################
if (1 %in% plotfigvec)
{ 
 
  graphics.off(); #close all graphics windows 
  ww=17.8/2.54; wh=2/3*ww; #size is 17.8cm, needs to be in inches
  windows(width=ww, height=wh) #for windows: opens window of the specified dimensions
  
  par(mfrow=c(2,2)) 
  par(oma=c(0.2,0.2,0.2,0.2)) #outer margins 
  par(mar=c(0, 0, 0, 0)) #bottom, left, top, right margins

  tmaxplot=200;

  mycol=c('red','orange','green','blue','black')
  mylty=c(1,2,3,4,5)
  mypch=c(21,22,23,24,25)

  #panel  - virus
  par(mai=c(0.4, 0.5, 0.1, 0.1)) #bottom, left, top, right margins
  ymin=1e-0; ymax=1e6;
  for (n in 1:vnmax)
  {
      oderes=timeseries.list[[n]]
      timemodel=oderes[,'time']
      resmodel=oderes[,'V']
      if (n==1) #set up plot for 1st entry
      {
          plot(timemodel,resmodel,lwd=1,type='l',lty=mylty[n],col=mycol[n],xlim=c(0,tmaxplot),ylim=c(ymin,ymax),xlab='',ylab='',log="y",cex=cexval,cex.lab=cexlab,cex.axis=cexaxis)
      }
      lines(timemodel,resmodel,lwd=lw1,lty=mylty[n],col=mycol[n]) 
      
      #timedata <- data %>% filter(Dose==10^-(n+1)) %>% select(HoursPI) %>% unlist()  %>% as.numeric()
      #virusdata <- data %>% filter(Dose==10^-(n+1)) %>% select(LogVirusLoad) %>% unlist()  %>% as.numeric()
      #points(timedata,10^virusdata,pch=mypch[n],col=mycol[n],bg=mycol[n],cex=symsize)
      
  }         
  #lines(timemodel,rep(10^Vmin,length(timemodel)),lty=2,lwd=1,col='black') #limit of detection
  mtext("",side=1,line=2.5) #x-axis - change line to move in/out
  mtext("Antigen load",side=2,line=2) #y-axis
  
  legendtext = expression(10^1, 10^2, 10^3, 10^4, 10^5) 
  legend('topright', legendtext, col=mycol,lty=mylty, lwd=2, pt.bg = mycol)
  

  #panel  - innate IR
  par(mai=c(0.4, 0.5, 0.1, 0.1)) #bottom, left, top, right margins
  ymin=1e-0; ymax=1e6;
  for (n in 1:vnmax)
  {
      oderes=timeseries.list[[n]]
      timemodel=oderes[,'time']
      resmodel=oderes[,'F']
      if (n==1) #set up plot for 1st entry
      {
          plot(timemodel,resmodel,lwd=lw1,type='l',lty=mylty[n],col=mycol[n],xlim=c(0,tmaxplot),ylim=c(ymin,ymax),xlab='',ylab='',log="y",cex=cexval,cex.lab=cexlab,cex.axis=cexaxis)
      }
      lines(timemodel,resmodel,lwd=lw1,lty=mylty[n],col=mycol[n]) 
  }         
  mtext("",side=1,line=2.5) #x-axis - change line to move in/out
  mtext("Innate response",side=2,line=2) #y-axis
 
  
  #panel  - B-cells
  par(mai=c(0.7, 0.5, 0.1, 0.1)) #bottom, left, top, right margins
  ymin=1e-0; ymax=1e4;
  for (n in 1:vnmax)
  {
      oderes=timeseries.list[[n]]
      timemodel=oderes[,'time']
      resmodel=oderes[,'B']
      if (n==1) #set up plot for 1st entry
      {
          plot(timemodel,resmodel,lwd=lw1,type='l',lty=mylty[n],col=mycol[n],xlim=c(0,tmaxplot),ylim=c(ymin,ymax),xlab='',ylab='',log="y",cex=cexval,cex.lab=cexlab,cex.axis=cexaxis)
      }
      lines(timemodel,resmodel,lwd=lw1,lty=mylty[n],col=mycol[n]) 
  }         
  mtext("Hours post infection",side=1,line=2.5) #x-axis - change line to move in/out
  mtext("B cells",side=2,line=2) #y-axis
  
  
  #panel  - Ab
  #rescale to 1
  oderes=timeseries.list[[vnmax]]
  Amax=max(oderes[,'A']) #most damage considered 1 - could also be scaled by U0 instead
  par(mai=c(0.7, 0.5, 0.1, 0.1)) #bottom, left, top, right margins
  ymin=1e-4; ymax=1;
  for (n in 1:vnmax)
  {
      oderes=timeseries.list[[n]]
      timemodel=oderes[,'time']
      resmodel=oderes[,'A']
      if (n==1) #set up plot for 1st entry
      {
          plot(timemodel,resmodel/Amax,lwd=lw1,type='l',lty=mylty[n],col=mycol[n],xlim=c(0,tmaxplot),ylim=c(ymin,ymax),xlab='',ylab='',log="y",cex.lab=cexlab,cex.axis=cexaxis)
      }
      lines(timemodel,resmodel/Amax,lwd=lw1,lty=mylty[n],col=mycol[n]) 
  }         
  mtext("Hours post infection",side=1,line=2.5) #x-axis - change line to move in/out
  mtext("Antibodies (rescaled)",side=2,line=2) #y-axis
             
  #save in various formats
  #dev.print(device=pdf,width=ww,height=wh, paper="special",file="iav-fit.pdf"); 
  dev.print(device=tiff,filename ="../resultfiles/fig9.tif",width=ww, height=wh, units="in",pointsize = 12, compression =c("lzw"), res=300) 
  dev.print(device=png,width=ww,height=wh,units="in",res=600,file="../resultfiles/fig9-iavvaccine-dynamics.png")
  #browser() #stops after doing plot, press c to continue

}


if (2 %in% plotfigvec)
{
    
    graphics.off(); #close all graphics windows
    ww=17.8/2.54; wh=2/3*ww; #size is 17.8cm, needs to be in inches
    windows(width=ww, height=wh) #for windows: opens window of the specified dimensions
    
    par(mfrow=c(1,2)) #margin at bottom, left, top, right
    
    par(oma=c(0.2,0.2,0.2,0.2)) #outer margins
    par(mar=c(0, 0, 0, 0)) #bottom, left, top, right margins
    par(mai=c(0.7, 0.7, 0.1, 0.1)) #bottom, left, top, right margins
    #plot(ode1[,1],ode1[,4],type='l',xlim=c(0,max(ode1[,1])),xlab='',ylab='', xaxt='n',yaxt='n',lty=1,lwd=linewidth,cex=cexval,cex.lab=cexlab,cex.axis=cexaxis)
    #plot(V0vec,Vtot,type='l',xlab='Inoculum Dose',ylab='total virus (AUC)',log="xy",lty=1,lwd=linewidth,cex=cexval,cex.lab=cexlab,cex.axis=cexaxis)
    
    Vmax=max(V0vec) #max and min inoculum dose estimated from data
    Vmin=min(V0vec)
    
    #panel Ab
    #plot(V0vec,Af/max(Af),type='l',xlab='Inoculum Dose',ylab='Antibodies (normalized)',log="x",lty=1,lwd=lw2,cex=cexval,cex.lab=cexlab,cex.axis=cexaxis)
    #points(c(Vmin,Vmax),c(ymin,ymin))
    
    
    #panel protection
    k1 = 1; k2 = mean(log(Af)); #arbitrary choice - k1 is slope, k2 indicates 50% mark see Coudeville 2010    
    Prot = 1 - 1/(1 + exp(k1*(log(Af)-k2)) )   
    plot(V0vec,Prot,type='l',xlab='',ylab='',log="x",lty=1,lwd=lw2,cex=cexval,cex.lab=cexlab,cex.axis=cexaxis)
    mtext("Inoculum dose",side=1,line=2.5) #x-axis - change line to move in/out
    mtext("Protection",side=2,line=2) #y-axis
    
    #panel MAUC
    plot(V0vec,MAUC/max(MAUC),type='l',xlab='',ylab='',log="x",lty=1,lwd=lw2,cex=cexval,cex.lab=cexlab,cex.axis=cexaxis)
    mtext("Inoculum dose",side=1,line=2.5) #x-axis - change line to move in/out
    mtext("Morbidity AUC (rescaled)",side=2,line=2) #y-axis
    
    
    #save in various formats
    #dev.print(device=pdf,width=ww,height=wh, paper="special",file="figinoculum.pdf");
    dev.print(device=tiff,filename ="../resultfiles/fig10.tif",width=ww, height=wh, units="in",pointsize = 12, compression =c("lzw"), res=300)
    dev.print(device=png,width=ww,height=wh,units="in",res=600,file="../resultfiles/fig10-iavvaccine-inoculum.png")
    #browser() #stops after doing plot, press c to continue
    
}


    
