# Supplementary material for: Exploring the impact of inoculum dose on host immunity and morbidity to inform model-based vaccine design
Source: PLoS Comput Biol. 2018 Oct 1;14(10):e1006505. doi: 10.1371/journal.pcbi.1006505 (PMC6181424; doi:10.1371/journal.pcbi.1006505)
Supplement: S1 Code — (ZIP) [file pcbi.1006505.s002.zip › IAV vaccine/simulate-iavvaccine-model.R]

##################################################################################
#uses the best fit model and run simulations of the model for a range of inoculum doses
#also do a single run to get time-series right
##################################################################################
rm(list=ls()) #this clears the workspace to make sure no leftover variables are floating around. Not strictly needed
graphics.off(); #close all graphics windows
library(deSolve)  #loads ODE solver package
library(caTools) #to do integral with trapz


source('iavvaccineequations.R') #extra dead cell compartment for plots    


###################################################################
#Main program
###################################################################

eps=1e-12;

atolv=1e-15; rtolv=1e-15; #tolerances for ODE solver
U0=1e7; #number of cells

#to get parameter values for morbidity fit
load('../resultfiles/morbidity-fit.Rdata')


timeseriesname = "../resultfiles/iavvaccine-timeseries.Rdata"

V0vec=10^seq(1,5,length=5)
#all parameters in units of hours
parvec=c(dV = 0.1, kAp = 1e-5, hV= 1e5, gF= 1e3, Fmax = 1e3,  hF = 100, gB= 0.1, rA= 1,  dA=1e-6,  kA= 1e-6 )


#final run to get time-series for each inoculum
#includes additional death compartment in ODEs
timeseries.list=list()
for (nn in 1:length(V0vec))
{
    t.int.vec=seq(0,200,by=0.1); #vector for integration times 
    Y0=c(V=as.numeric(V0vec[nn]), F = 1, B = 1, A = 0)
    odesol=vode(Y0,t.int.vec,iavvaccineequations,parms=parvec,atol=atolv,rtol=rtolv); #
    timeseries.list[[nn]]=odesol
}

save(timeseries.list, file = timeseriesname);


V0vec=10^seq(0,5,length=50)


Af=rep(0,length(V0vec)); #final number of Ab
P=Af; 
AllInnate=Af; 
MAUC=Af; Mmax=Af;
Vtot=Af;

ploton=1;

vpos=1; fpos=2; bpos=3; apos=4;  #position/index for the different variables

tmax=21*24; #end of simulation in hours. Set to same value as for HPIV to compare

t.int.vec=seq(0,tmax,by=0.1); #vector for integration times, 

IRarr=matrix(0,nrow=length(t.int.vec), ncol=length(V0vec))


#get time-series for several inoculum doses
ct=1;
for (V0val in V0vec)
{
          print(sprintf('running inoculum %f',V0val))
          Y0=c(V = as.numeric(V0val), F = 1, B = 1, A = 0)
          odesol=vode(Y0,t.int.vec,iavvaccineequations,parms=parvec,atol=atolv,rtol=rtolv); 
          
          IR=odesol[,fpos+1]
          Vtot[ct]=trapz(t.int.vec,odesol[,vpos+1]) #total virus AUC
          IRarr[,ct]=odesol[,fpos+1]; #innate immune response
          Af[ct]=tail(odesol[,apos+1],1) #antibodies at end 
       
          if (ploton==1)
          {  
            if (ct==1) {plot(odesol[,1],odesol[,vpos+1],log="y",ylim=c(1,1e9),type="l")}
            lines(odesol[,1],odesol[,vpos+1],col='black') 
            lines(odesol[,1],odesol[,fpos+1],col='orange')
            lines(odesol[,1],odesol[,bpos+1],col='blue')
            lines(odesol[,1],odesol[,apos+1],col='red')
            legend("topright",legend=c('V','F','B','A'), col=c('black','orange','blue','red'),lwd=2)
            
          }  
          ct=ct+1;
}

IRarrscale=IRarr/max(IRarr) #rescale IR
ct=1;
for (V0val in V0vec) #compute integral/AUC of morbidity for each dose 
{
  IR=IRarrscale[,ct]  
  Mts=36*IR^p[2]/(p[1]+IR^p[2])
  MAUC[ct]=trapz(t.int.vec,Mts) 
  ct=ct+1;
}


save(list=ls(), file = "../resultfiles/iavvaccine-inoculum-results.Rdata");


###################################################################
#end main program
###################################################################
