# Supplementary material for: Exploring the impact of inoculum dose on host immunity and morbidity to inform model-based vaccine design
Source: PLoS Comput Biol. 2018 Oct 1;14(10):e1006505. doi: 10.1371/journal.pcbi.1006505 (PMC6181424; doi:10.1371/journal.pcbi.1006505)
Supplement: S1 Code — (ZIP) [file pcbi.1006505.s002.zip › other scripts/hayden98data.csv]

Day	Quantity	Amount
1	Virus	37326
2	Virus	75156
3	Virus	66640
4	Virus	51951
5	Virus	49605
6	Virus	25976
7	Virus	16073
8	Virus	3023
0	Temperature	98.3
1	Temperature	98.4
2	Temperature	99.1
3	Temperature	98.6
4	Temperature	98.6
5	Temperature	98.5
6	Temperature	98.3
7	Temperature	98.3
8	Temperature	98
0	TotalSymptomScore	0.95
1	TotalSymptomScore	1.74
2	TotalSymptomScore	6.76
3	TotalSymptomScore	5.16
4	TotalSymptomScore	4.03
5	TotalSymptomScore	3.13
6	TotalSymptomScore	1.99
7	TotalSymptomScore	1.1
8	TotalSymptomScore	0.72
0	UpperRespScore	0.62
1	UpperRespScore	1.13
2	UpperRespScore	3.2
3	UpperRespScore	2.96
4	UpperRespScore	2.57
5	UpperRespScore	1.54
6	UpperRespScore	0.89
7	UpperRespScore	0.64
8	UpperRespScore	0.56
0	SystematicScore	0.32
1	SystematicScore	0.44
2	SystematicScore	2.42
3	SystematicScore	1.28
4	SystematicScore	0.76
5	SystematicScore	0.86
6	SystematicScore	0.5
7	SystematicScore	0.17
8	SystematicScore	0.12
0	LowerScore	0.05
1	LowerScore	0.21
2	LowerScore	0.47
3	LowerScore	0.46
4	LowerScore	0.46
5	LowerScore	0.62
6	LowerScore	0.5
7	LowerScore	0.31
8	LowerScore	0.13
0	IL6nose	29.8
1	IL6nose	31.2
2	IL6nose	469.6
3	IL6nose	204.3
4	IL6nose	279.5
5	IL6nose	410
6	IL6nose	334.8
7	IL6nose	55.3
8	IL6nose	55.3
0	IFNa	0
1	IFNa	6.4
2	IFNa	156.3
3	IFNa	21.7
4	IFNa	48.4
5	IFNa	58.6
6	IFNa	20.2
7	IFNa	4.9
8	IFNa	0
0	TNFanose	0
1	TNFanose	0
2	TNFanose	96.7
3	TNFanose	96.1
4	TNFanose	265.9
5	TNFanose	118.5
6	TNFanose	37
7	TNFanose	0
8	TNFanose	0
0	IL8	334.9
1	IL8	181.6
2	IL8	153.3
3	IL8	325.5
4	IL8	879.7
5	IL8	709.9
6	IL8	728.8
7	IL8	193.4
8	IL8	207.6
0	IL6serum	1.2441
1	IL6serum	1.5249
1.5	IL6serum	2.8921
2	IL6serum	6.2982
2.5	IL6serum	3.9159
3	IL6serum	2.6394
4	IL6serum	2.7993
8	IL6serum	1.2786
0	TNFaserum	0.78
1	TNFaserum	0.78
1.5	TNFaserum	0.95
2	TNFaserum	1.16
2.5	TNFaserum	1.26
3	TNFaserum	1.29
4	TNFaserum	1.08
8	TNFaserum	0.8
