# Supplementary material for: Exploring the impact of inoculum dose on host immunity and morbidity to inform model-based vaccine design
Source: PLoS Comput Biol. 2018 Oct 1;14(10):e1006505. doi: 10.1371/journal.pcbi.1006505 (PMC6181424; doi:10.1371/journal.pcbi.1006505)
Supplement: S1 Code — (ZIP) [file pcbi.1006505.s002.zip › other scripts/morbidity-fit.R]

##################################################################
#R script to process data and fit a simple model and produce plot 
#this does symptoms score as function of innate response
#written by Andreas Handel (ahandel@uga.edu). Last change 10/17/2017
##################################################################
rm(list=ls());
graphics.off();
library(dplyr) #for data manipulation
library(tidyr)
library(ggplot2)
library(imputeTS) #for missing values
library(nloptr) # for fitting


##################################################################
#read data from a CSV file
#see the Paper 'Local and Systemic Cytokine Responses during Experimental Human Influenza A Virus Infection' by Hayden et al 1998 JCI for details on the data
raw.data=read.csv('hayden98data.csv')

mydata1 = raw.data

#turns out easier to have data in wide format, reshape
mydata1 %>% tidyr::spread(Quantity,Amount) -> mydata2
    
#filter out days for which there are no symptoms
mydata2 %>% dplyr::filter(Day != 1.5, Day != 2.5 ) -> mydata3

#take only Immune Response (IR) data
mydata3 %>% dplyr::select( starts_with("I"),starts_with("TN") ) -> IRdata

#serum variables don't have day 6,7,8 measurements. Impute those.
IRdatacomplete <- IRdata
IRdatacomplete$IL6serum <- imputeTS::na.interpolation(IRdata$IL6serum)
IRdatacomplete$TNFaserum <- imputeTS::na.interpolation(IRdata$TNFaserum)

#scale all immune measurements by max value to get them on comparable scales so they can be added
myscale <- function(x){ x / max(x, na.rm=TRUE)}
IRdatacomplete %>% mutate_all(funs(myscale) ) -> IRdatascaled

#sum up all nasal IR components and create a new variable
totIR = rowSums(as.matrix(IRdatascaled)[,c(1,2,4,5)],na.rm=TRUE)

#rescale total IR to max of 1
totIRscaled = totIR / max(totIR) 

#make data frame with just total symptom score and all IR components
df2 = data.frame(totsym = mydata3$TotalSymptomScore, totIR=totIRscaled) 

#fit model to data for total symptom score as function of tital immune response
optfct = function(p,xvals,yvals)
{
    mod=(36*xvals^p[2])/(p[1]+xvals^p[2]) 
    Obj = sum((mod-yvals)^2)
    return(Obj)
}
p0=c(5, 1); lb=c(0, 0); ub=c(50, 30);

fit <- nloptr(x0=p0, lb=lb, ub=ub, eval_f =optfct, opts=list("algorithm"='NLOPT_LN_BOBYQA', xtol_rel=1e-10, xtol_abs = 1e-10), xvals=df2$totIR,yvals=df2$totsym)

xmod=seq(0,1,by=0.01)
p=fit$solution
ymod=(36*xmod^p[2]) / (p[1]+xmod^p[2]) 

#plot final result
graphics.off(); #close all graphics windows 
ww=17.8/2.54; wh=2/3*ww; #size is 17.8cm, needs to be in inches
windows(width=ww, height=wh) #for windows: opens window of the specified dimensions

plot(df2$totIR,df2$totsym,type='p',pch=19,col='black',xlim=c(0,1),ylim=c(0,7),xlab='',ylab='')
lines(xmod,ymod,col='red',lwd=2)
mtext("Innate response (rescaled)",side=1,line=2.5) #x-axis - change line to move in/out
mtext("Total symptom score",side=2,line=2) #y-axis

dev.print(device=tiff,filename ="../resultfiles/fig4.tif",width=ww, height=wh, units="in",pointsize = 12, compression =c("lzw"), res=300) 
dev.print(device=png,width=ww,height=wh,units="in",res=600,file="../resultfiles/fig4-morbidity-fit.png")

save(list=ls(), file = "../resultfiles/morbidity-fit.Rdata");
