# Supplementary material for: Exploring the impact of inoculum dose on host immunity and morbidity to inform model-based vaccine design
Source: PLoS Comput Biol. 2018 Oct 1;14(10):e1006505. doi: 10.1371/journal.pcbi.1006505 (PMC6181424; doi:10.1371/journal.pcbi.1006505)
Supplement: S1 Code — (ZIP) [file pcbi.1006505.s002.zip › other scripts/plot-protect-morbidity-ratio.R]

###################################################
##a script that uses results produced by the accompanying R scripts and produces figures for the paper
##ratio plot for 3 vaccines
##written by Andreas Handel (ahandel@uga.edu), last change 1/21/17
###################################################
rm(list=ls()) #this clears the workspace to make sure no leftover variables are floating around. Not strictly needed
library(dplyr)


U0=1e7; #number of initial target cells  
Vmin=0.27; #level of detection for virus in log10 units according to paper

#various plotting settings for all plots
cexaxis=1;  cexlab=1; cexval=1;  lw1=2;  lw2=2; symsize=1.1;

upos=1; ipos=2; vpos=3; fpos=4; bpos=5; apos=6; dpos=7; #position/index for the different variables

plotfigvec=c(1) #specify which plots to produce


if (1 %in% plotfigvec)
{
    
    graphics.off(); #close all graphics windows 
    ww=17.8/2.54; wh=1/3*ww; #size is 17.8cm, needs to be in inches
    windows(width=ww, height=wh) #for windows: opens window of the specified dimensions
    
    #par(mfrow=c(1,3)) 
    par(mfrow=c(1,2)) #live virus only plot 
    par(oma=c(0.3,0.3,0.3,0.3)) #outer margins 
    par(mar=c(0.5, 0, 0, 0)) #bottom, left, top, right margins

    #panel 1 protection/MAUC - IAV
    load("../resultfiles/iav-inoculum-results.Rdata")
    Af=Af[-(1:5)] #first 5 entries are for data inoculum doses, just want to plot simulated range (which includes those but makes plot lines weird)
    MAUC=MAUC[-(1:5)]
    V0vec=V0vec[-(1:5)]
    par(mai=c(0.6, 0.5, 0.3, 0.1)) #bottom, left, top, right margins
    k1 = 1; k2 = mean(log(Af)); #arbitrary choice - k1 is slope, k2 indicates 50% mark see Coudeville 2010    
    Prot = 1 - 1/(1 + exp(k1*(log(Af)-k2)) )   
    MAUCscale = MAUC/max(MAUC)
    plot(V0vec,Prot/MAUCscale,type='l',xlab='',ylab='',log="x",lty=1,lwd=lw2,cex=cexval,cex.lab=cexlab,cex.axis=cexaxis)
    mtext("P/M",side=2,line=2) #y-axis
    mtext('IAV',side = 3, line = 1) #title   
    mtext("Inoculum dose",side=1,line=2.5) #x-axis
    
        
    #panel 2 protection/MAUC - IAV
    load("../resultfiles/hpiv-inoculum-results.Rdata")
    Af=Af[-(1:5)] #first 5 entries are for data inoculum doses, just want to plot simulated range (which includes those but makes plot lines weird)
    MAUC=MAUC[-(1:5)]
    V0vec=V0vec[-(1:5)]
    par(mai=c(0.6, 0.5, 0.3, 0.1)) #bottom, left, top, right margins
    k1 = 1; k2 = mean(log(Af)); #arbitrary choice - k1 is slope, k2 indicates 50% mark see Coudeville 2010    
    Prot = 1 - 1/(1 + exp(k1*(log(Af)-k2)) )   
    MAUCscale = MAUC/max(MAUC)
    plot(V0vec,Prot/MAUCscale,type='l',xlab='',ylab='',log="x",lty=1,lwd=lw2,cex=cexval,cex.lab=cexlab,cex.axis=cexaxis)
    #mtext("P/M",side=2,line=2) #y-axis
    mtext('HPIV',side = 3, line = 1)    
    mtext("Inoculum dose",side=1,line=2.5) #x-axis
    
    
    #panel 3 protection/MAUC - IAV
    if (1==2) #turn 'off' if i don't want vaccine in plot
    {
    load("../resultfiles/iavvaccine-inoculum-results.Rdata")
    par(mai=c(0.6, 0.5, 0.3, 0.1)) #bottom, left, top, right margins
    k1 = 1; k2 = mean(log(Af)); #arbitrary choice - k1 is slope, k2 indicates 50% mark see Coudeville 2010    
    Prot = 1 - 1/(1 + exp(k1*(log(Af)-k2)) )   
    MAUCscale = MAUC/max(MAUC)
    plot(V0vec,Prot/MAUCscale,type='l',xlab='',ylab='',log="x",lty=1,lwd=lw2,cex=cexval,cex.lab=cexlab,cex.axis=cexaxis)
    #mtext("P/M",side=2,line=2) #y-axis
    mtext('IAV vaccine',side = 3, line = 1)    
    mtext("Inoculum dose",side=1,line=2.5) #x-axis
    }
    dev.print(device=png,width=ww,height=wh,units="in",res=600,file="../resultfiles/ratioplot-live.png")
    #dev.print(device=png,width=ww,height=wh,units="in",res=600,file="../resultfiles/ratioplot.png")
    #browser() #stops after doing plot, press c to continue
    
}


    
